# Supplementary material for: Optimizing Satellite Imagery Datasets for Enhanced Land/Water Segmentation
Source: Sensors (Basel). 2025 Mar 13;25(6):1793. doi: 10.3390/s25061793 (PMC11945938; doi:10.3390/s25061793)
Supplement: Supplementary file 1 [file sensors-25-01793-s001.zip]

Archive with 1 entries (1 files):
- sensors-3490347-supplementary.csv
