# Supplementary material for: Optimizing Satellite Imagery Datasets for Enhanced Land/Water Segmentation
Source: Sensors (Basel). 2025 Mar 13;25(6):1793. doi: 10.3390/s25061793 (PMC11945938; doi:10.3390/s25061793)
Supplement: Supplementary file 1 [file sensors-25-01793-s001.zip › sensors-3490347-supplementary.csv]

dataset	sample	label	category	water_fraction	mIoU_max	th_NDWI	inversion	acceptable
SWED	train/images/S2A_MSIL2A_20170409T105651_N0204_R094_T30UYC_20170409T110529_image_0_0.npy	train/labels/S2A_MSIL2A_20170409T105651_N0204_R094_T30UYC_20170409T110529_chip_0_0.npy	LW	0.149688720703125	0.887705668896869	-0.118929366294818	No	Yes
SWED	train/images/S2A_MSIL2A_20170409T105651_N0204_R094_T30UYC_20170409T110529_image_0_1.npy	train/labels/S2A_MSIL2A_20170409T105651_N0204_R094_T30UYC_20170409T110529_chip_0_1.npy	LW	0.0900115966796875	0.9250934345732774	-0.0760654301170677	No	Yes
SWED	train/images/S2A_MSIL2A_20170409T105651_N0204_R094_T30UYC_20170409T110529_image_0_10.npy	train/labels/S2A_MSIL2A_20170409T105651_N0204_R094_T30UYC_20170409T110529_chip_0_10.npy	LW	0.010650634765625	0.9096684254952294	0.0537821206034506	No	Yes
SWED	train/images/S2A_MSIL2A_20170409T105651_N0204_R094_T30UYC_20170409T110529_image_0_11.npy	train/labels/S2A_MSIL2A_20170409T105651_N0204_R094_T30UYC_20170409T110529_chip_0_11.npy	LW	0.0041656494140625			Yes	No (Criterion 2 not met)
SWED	train/images/S2A_MSIL2A_20170409T105651_N0204_R094_T30UYC_20170409T110529_image_0_12.npy	train/labels/S2A_MSIL2A_20170409T105651_N0204_R094_T30UYC_20170409T110529_chip_0_12.npy	LW	0.00146484375			Yes	No (Criterion 2 not met)
SWED	train/images/S2A_MSIL2A_20170409T105651_N0204_R094_T30UYC_20170409T110529_image_0_13.npy	train/labels/S2A_MSIL2A_20170409T105651_N0204_R094_T30UYC_20170409T110529_chip_0_13.npy	LW	0.0073699951171875	0.8665129427935073	-0.0194821677804365	No	Yes
SWED	train/images/S2A_MSIL2A_20170409T105651_N0204_R094_T30UYC_20170409T110529_image_0_14.npy	train/labels/S2A_MSIL2A_20170409T105651_N0204_R094_T30UYC_20170409T110529_chip_0_14.npy	LW	0.0006256103515625			Yes	No (Criterion 2 not met)
SWED	train/images/S2A_MSIL2A_20170409T105651_N0204_R094_T30UYC_20170409T110529_image_0_15.npy	train/labels/S2A_MSIL2A_20170409T105651_N0204_R094_T30UYC_20170409T110529_chip_0_15.npy	LW	0.0037841796875			Yes	No (Criterion 2 not met)
SWED	train/images/S2A_MSIL2A_20170409T105651_N0204_R094_T30UYC_20170409T110529_image_0_16.npy	train/labels/S2A_MSIL2A_20170409T105651_N0204_R094_T30UYC_20170409T110529_chip_0_16.npy	LW	0.017730712890625	0.9440469274378986	-0.1008232057095581	No	Yes
SWED	train/images/S2A_MSIL2A_20170409T105651_N0204_R094_T30UYC_20170409T110529_image_0_17.npy	train/labels/S2A_MSIL2A_20170409T105651_N0204_R094_T30UYC_20170409T110529_chip_0_17.npy	LW	3.0517578125e-05			Yes	No (Criterion 2 not met)
SWED	train/images/S2A_MSIL2A_20170409T105651_N0204_R094_T30UYC_20170409T110529_image_0_18.npy	train/labels/S2A_MSIL2A_20170409T105651_N0204_R094_T30UYC_20170409T110529_chip_0_18.npy	LW	1.52587890625e-05			Yes	No (Criterion 2 not met)
SWED	train/images/S2A_MSIL2A_20170409T105651_N0204_R094_T30UYC_20170409T110529_image_0_19.npy	train/labels/S2A_MSIL2A_20170409T105651_N0204_R094_T30UYC_20170409T110529_chip_0_19.npy	LW	0.0015869140625			Yes	No (Criterion 2 not met)
SWED	train/images/S2A_MSIL2A_20170409T105651_N0204_R094_T30UYC_20170409T110529_image_0_2.npy	train/labels/S2A_MSIL2A_20170409T105651_N0204_R094_T30UYC_20170409T110529_chip_0_2.npy	LW	0.005096435546875	0.9036318008040024	-0.0011239979262666	No	Yes
SWED	train/images/S2A_MSIL2A_20170409T105651_N0204_R094_T30UYC_20170409T110529_image_0_20.npy	train/labels/S2A_MSIL2A_20170409T105651_N0204_R094_T30UYC_20170409T110529_chip_0_20.npy	LW	0.0250091552734375	0.892898527921433	-0.0583211336089851	No	Yes
SWED	train/images/S2A_MSIL2A_20170409T105651_N0204_R094_T30UYC_20170409T110529_image_0_21.npy	train/labels/S2A_MSIL2A_20170409T105651_N0204_R094_T30UYC_20170409T110529_chip_0_21.npy	LW	0.0047454833984375			Yes	No (Criterion 2 not met)
SWED	train/images/S2A_MSIL2A_20170409T105651_N0204_R094_T30UYC_20170409T110529_image_0_22.npy	train/labels/S2A_MSIL2A_20170409T105651_N0204_R094_T30UYC_20170409T110529_chip_0_22.npy	LW	3.0517578125e-05			Yes	No (Criterion 2 not met)
SWED	train/images/S2A_MSIL2A_20170409T105651_N0204_R094_T30UYC_20170409T110529_image_0_23.npy	train/labels/S2A_MSIL2A_20170409T105651_N0204_R094_T30UYC_20170409T110529_chip_0_23.npy	LW	0.0008087158203125			Yes	No (Criterion 2 not met)
SWED	train/images/S2A_MSIL2A_20170409T105651_N0204_R094_T30UYC_20170409T110529_image_0_24.npy	train/labels/S2A_MSIL2A_20170409T105651_N0204_R094_T30UYC_20170409T110529_chip_0_24.npy	LW	0.003631591796875			Yes	No (Criterion 2 not met)
SWED	train/images/S2A_MSIL2A_20170409T105651_N0204_R094_T30UYC_20170409T110529_image_0_25.npy	train/labels/S2A_MSIL2A_20170409T105651_N0204_R094_T30UYC_20170409T110529_chip_0_25.npy	LW	0.0010986328125			Yes	No (Criterion 2 not met)
SWED	train/images/S2A_MSIL2A_20170409T105651_N0204_R094_T30UYC_20170409T110529_image_0_26.npy	train/labels/S2A_MSIL2A_20170409T105651_N0204_R094_T30UYC_20170409T110529_chip_0_26.npy	LW	0.0010986328125			Yes	No (Criterion 2 not met)
SWED	train/images/S2A_MSIL2A_20170409T105651_N0204_R094_T30UYC_20170409T110529_image_0_27.npy	train/labels/S2A_MSIL2A_20170409T105651_N0204_R094_T30UYC_20170409T110529_chip_0_27.npy	LW	0.0023956298828125			Yes	No (Criterion 2 not met)
SWED	train/images/S2A_MSIL2A_20170409T105651_N0204_R094_T30UYC_20170409T110529_image_0_29.npy	train/labels/S2A_MSIL2A_20170409T105651_N0204_R094_T30UYC_20170409T110529_chip_0_29.npy	LW	0.000335693359375			Yes	No (Criterion 2 not met)
SWED	train/images/S2A_MSIL2A_20170409T105651_N0204_R094_T30UYC_20170409T110529_image_0_3.npy	train/labels/S2A_MSIL2A_20170409T105651_N0204_R094_T30UYC_20170409T110529_chip_0_3.npy	LW	0.0009307861328125			Yes	No (Criterion 2 not met)
SWED	train/images/S2A_MSIL2A_20170409T105651_N0204_R094_T30UYC_20170409T110529_image_0_30.npy	train/labels/S2A_MSIL2A_20170409T105651_N0204_R094_T30UYC_20170409T110529_chip_0_30.npy	LW	0.0012359619140625			Yes	No (Criterion 2 not met)
SWED	train/images/S2A_MSIL2A_20170409T105651_N0204_R094_T30UYC_20170409T110529_image_0_31.npy	train/labels/S2A_MSIL2A_20170409T105651_N0204_R094_T30UYC_20170409T110529_chip_0_31.npy	LW	0.0006866455078125			Yes	No (Criterion 2 not met)
SWED	train/images/S2A_MSIL2A_20170409T105651_N0204_R094_T30UYC_20170409T110529_image_0_32.npy	train/labels/S2A_MSIL2A_20170409T105651_N0204_R094_T30UYC_20170409T110529_chip_0_32.npy	LW	1.52587890625e-05			Yes	No (Criterion 2 not met)
SWED	train/images/S2A_MSIL2A_20170409T105651_N0204_R094_T30UYC_20170409T110529_image_0_33.npy	train/labels/S2A_MSIL2A_20170409T105651_N0204_R094_T30UYC_20170409T110529_chip_0_33.npy	LW	4.57763671875e-05			Yes	No (Criterion 2 not met)
SWED	train/images/S2A_MSIL2A_20170409T105651_N0204_R094_T30UYC_20170409T110529_image_0_34.npy	train/labels/S2A_MSIL2A_20170409T105651_N0204_R094_T30UYC_20170409T110529_chip_0_34.npy	LW	0.0003662109375			Yes	No (Criterion 2 not met)
SWED	train/images/S2A_MSIL2A_20170409T105651_N0204_R094_T30UYC_20170409T110529_image_0_35.npy	train/labels/S2A_MSIL2A_20170409T105651_N0204_R094_T30UYC_20170409T110529_chip_0_35.npy	LW	1.52587890625e-05			Yes	No (Criterion 2 not met)
SWED	train/images/S2A_MSIL2A_20170409T105651_N0204_R094_T30UYC_20170409T110529_image_0_36.npy	train/labels/S2A_MSIL2A_20170409T105651_N0204_R094_T30UYC_20170409T110529_chip_0_36.npy	LW	0.00018310546875			Yes	No (Criterion 2 not met)
SWED	train/images/S2A_MSIL2A_20170409T105651_N0204_R094_T30UYC_20170409T110529_image_0_37.npy	train/labels/S2A_MSIL2A_20170409T105651_N0204_R094_T30UYC_20170409T110529_chip_0_37.npy	LW	0.00018310546875			Yes	No (Criterion 2 not met)
SWED	train/images/S2A_MSIL2A_20170409T105651_N0204_R094_T30UYC_20170409T110529_image_0_38.npy	train/labels/S2A_MSIL2A_20170409T105651_N0204_R094_T30UYC_20170409T110529_chip_0_38.npy	LW	0.000823974609375			Yes	No (Criterion 2 not met)
SWED	train/images/S2A_MSIL2A_20170409T105651_N0204_R094_T30UYC_20170409T110529_image_0_39.npy	train/labels/S2A_MSIL2A_20170409T105651_N0204_R094_T30UYC_20170409T110529_chip_0_39.npy	LW	0.0006866455078125			Yes	No (Criterion 2 not met)
SWED	train/images/S2A_MSIL2A_20170409T105651_N0204_R094_T30UYC_20170409T110529_image_0_4.npy	train/labels/S2A_MSIL2A_20170409T105651_N0204_R094_T30UYC_20170409T110529_chip_0_4.npy	LW	7.62939453125e-05			Yes	No (Criterion 2 not met)
SWED	train/images/S2A_MSIL2A_20170409T105651_N0204_R094_T30UYC_20170409T110529_image_0_40.npy	train/labels/S2A_MSIL2A_20170409T105651_N0204_R094_T30UYC_20170409T110529_chip_0_40.npy	LW	0.000579833984375			Yes	No (Criterion 2 not met)
SWED	train/images/S2A_MSIL2A_20170409T105651_N0204_R094_T30UYC_20170409T110529_image_0_41.npy	train/labels/S2A_MSIL2A_20170409T105651_N0204_R094_T30UYC_20170409T110529_chip_0_41.npy	LW	1.52587890625e-05			Yes	No (Criterion 2 not met)
SWED	train/images/S2A_MSIL2A_20170409T105651_N0204_R094_T30UYC_20170409T110529_image_0_5.npy	train/labels/S2A_MSIL2A_20170409T105651_N0204_R094_T30UYC_20170409T110529_chip_0_5.npy	LW	0.0008392333984375			Yes	No (Criterion 2 not met)
SWED	train/images/S2A_MSIL2A_20170409T105651_N0204_R094_T30UYC_20170409T110529_image_0_6.npy	train/labels/S2A_MSIL2A_20170409T105651_N0204_R094_T30UYC_20170409T110529_chip_0_6.npy	LW	0.0195465087890625	0.812022097755345	0.111376923120679	No	Yes
SWED	train/images/S2A_MSIL2A_20170409T105651_N0204_R094_T30UYC_20170409T110529_image_0_7.npy	train/labels/S2A_MSIL2A_20170409T105651_N0204_R094_T30UYC_20170409T110529_chip_0_7.npy	LW	0.0023040771484375			Yes	No (Criterion 2 not met)
SWED	train/images/S2A_MSIL2A_20170409T105651_N0204_R094_T30UYC_20170409T110529_image_0_8.npy	train/labels/S2A_MSIL2A_20170409T105651_N0204_R094_T30UYC_20170409T110529_chip_0_8.npy	LW	0.01470947265625	0.6901183772960908	-0.2170215497569352	No	Yes
SWED	train/images/S2A_MSIL2A_20170409T105651_N0204_R094_T30UYC_20170409T110529_image_0_9.npy	train/labels/S2A_MSIL2A_20170409T105651_N0204_R094_T30UYC_20170409T110529_chip_0_9.npy	LW	0.060302734375	0.6894297964156835	-0.066804725147226	No	Yes
SWED	train/images/S2A_MSIL2A_20170409T105651_N0204_R094_T30UYC_20170409T110529_image_10_1.npy	train/labels/S2A_MSIL2A_20170409T105651_N0204_R094_T30UYC_20170409T110529_chip_10_1.npy	LW	0.000274658203125			Yes	No (Criterion 2 not met)
SWED	train/images/S2A_MSIL2A_20170409T105651_N0204_R094_T30UYC_20170409T110529_image_10_10.npy	train/labels/S2A_MSIL2A_20170409T105651_N0204_R094_T30UYC_20170409T110529_chip_10_10.npy	LW	4.57763671875e-05			Yes	No (Criterion 2 not met)
SWED	train/images/S2A_MSIL2A_20170409T105651_N0204_R094_T30UYC_20170409T110529_image_10_14.npy	train/labels/S2A_MSIL2A_20170409T105651_N0204_R094_T30UYC_20170409T110529_chip_10_14.npy	LW	0.0005950927734375			Yes	No (Criterion 2 not met)
SWED	train/images/S2A_MSIL2A_20170409T105651_N0204_R094_T30UYC_20170409T110529_image_10_15.npy	train/labels/S2A_MSIL2A_20170409T105651_N0204_R094_T30UYC_20170409T110529_chip_10_15.npy	LW	0.0016326904296875			Yes	No (Criterion 2 not met)
SWED	train/images/S2A_MSIL2A_20170409T105651_N0204_R094_T30UYC_20170409T110529_image_10_16.npy	train/labels/S2A_MSIL2A_20170409T105651_N0204_R094_T30UYC_20170409T110529_chip_10_16.npy	LW	0.0002899169921875			Yes	No (Criterion 2 not met)
SWED	train/images/S2A_MSIL2A_20170409T105651_N0204_R094_T30UYC_20170409T110529_image_10_18.npy	train/labels/S2A_MSIL2A_20170409T105651_N0204_R094_T30UYC_20170409T110529_chip_10_18.npy	LW	0.000274658203125			Yes	No (Criterion 2 not met)
SWED	train/images/S2A_MSIL2A_20170409T105651_N0204_R094_T30UYC_20170409T110529_image_10_20.npy	train/labels/S2A_MSIL2A_20170409T105651_N0204_R094_T30UYC_20170409T110529_chip_10_20.npy	LW	0.0001068115234375			Yes	No (Criterion 2 not met)
SWED	train/images/S2A_MSIL2A_20170409T105651_N0204_R094_T30UYC_20170409T110529_image_10_21.npy	train/labels/S2A_MSIL2A_20170409T105651_N0204_R094_T30UYC_20170409T110529_chip_10_21.npy	LW	0.002410888671875			Yes	No (Criterion 2 not met)
SWED	train/images/S2A_MSIL2A_20170409T105651_N0204_R094_T30UYC_20170409T110529_image_10_22.npy	train/labels/S2A_MSIL2A_20170409T105651_N0204_R094_T30UYC_20170409T110529_chip_10_22.npy	LW	7.62939453125e-05			Yes	No (Criterion 2 not met)
SWED	train/images/S2A_MSIL2A_20170409T105651_N0204_R094_T30UYC_20170409T110529_image_10_23.npy	train/labels/S2A_MSIL2A_20170409T105651_N0204_R094_T30UYC_20170409T110529_chip_10_23.npy	LW	0.0008087158203125			Yes	No (Criterion 2 not met)
SWED	train/images/S2A_MSIL2A_20170409T105651_N0204_R094_T30UYC_20170409T110529_image_10_24.npy	train/labels/S2A_MSIL2A_20170409T105651_N0204_R094_T30UYC_20170409T110529_chip_10_24.npy	LW	0.0003814697265625			Yes	No (Criterion 2 not met)
SWED	train/images/S2A_MSIL2A_20170409T105651_N0204_R094_T30UYC_20170409T110529_image_10_25.npy	train/labels/S2A_MSIL2A_20170409T105651_N0204_R094_T30UYC_20170409T110529_chip_10_25.npy	LW	0.0001983642578125			Yes	No (Criterion 2 not met)
SWED	train/images/S2A_MSIL2A_20170409T105651_N0204_R094_T30UYC_20170409T110529_image_10_26.npy	train/labels/S2A_MSIL2A_20170409T105651_N0204_R094_T30UYC_20170409T110529_chip_10_26.npy	LW	4.57763671875e-05			Yes	No (Criterion 2 not met)
SWED	train/images/S2A_MSIL2A_20170409T105651_N0204_R094_T30UYC_20170409T110529_image_10_27.npy	train/labels/S2A_MSIL2A_20170409T105651_N0204_R094_T30UYC_20170409T110529_chip_10_27.npy	LW	3.0517578125e-05			Yes	No (Criterion 2 not met)
SWED	train/images/S2A_MSIL2A_20170409T105651_N0204_R094_T30UYC_20170409T110529_image_10_28.npy	train/labels/S2A_MSIL2A_20170409T105651_N0204_R094_T30UYC_20170409T110529_chip_10_28.npy	LW	0.000885009765625			Yes	No (Criterion 2 not met)
SWED	train/images/S2A_MSIL2A_20170409T105651_N0204_R094_T30UYC_20170409T110529_image_10_29.npy	train/labels/S2A_MSIL2A_20170409T105651_N0204_R094_T30UYC_20170409T110529_chip_10_29.npy	LW	4.57763671875e-05			Yes	No (Criterion 2 not met)
SWED	train/images/S2A_MSIL2A_20170409T105651_N0204_R094_T30UYC_20170409T110529_image_10_3.npy	train/labels/S2A_MSIL2A_20170409T105651_N0204_R094_T30UYC_20170409T110529_chip_10_3.npy	LW	9.1552734375e-05			Yes	No (Criterion 2 not met)
SWED	train/images/S2A_MSIL2A_20170409T105651_N0204_R094_T30UYC_20170409T110529_image_10_30.npy	train/labels/S2A_MSIL2A_20170409T105651_N0204_R094_T30UYC_20170409T110529_chip_10_30.npy	LW	0.001983642578125			Yes	No (Criterion 2 not met)
SWED	train/images/S2A_MSIL2A_20170409T105651_N0204_R094_T30UYC_20170409T110529_image_10_31.npy	train/labels/S2A_MSIL2A_20170409T105651_N0204_R094_T30UYC_20170409T110529_chip_10_31.npy	LW	0.0014190673828125			Yes	No (Criterion 2 not met)
SWED	train/images/S2A_MSIL2A_20170409T105651_N0204_R094_T30UYC_20170409T110529_image_10_32.npy	train/labels/S2A_MSIL2A_20170409T105651_N0204_R094_T30UYC_20170409T110529_chip_10_32.npy	LW	0.000518798828125			Yes	No (Criterion 2 not met)
SWED	train/images/S2A_MSIL2A_20170409T105651_N0204_R094_T30UYC_20170409T110529_image_10_33.npy	train/labels/S2A_MSIL2A_20170409T105651_N0204_R094_T30UYC_20170409T110529_chip_10_33.npy	LW	0.1619415283203125	0.9718158703120566	0.1200052987493831	No	Yes
SWED	train/images/S2A_MSIL2A_20170409T105651_N0204_R094_T30UYC_20170409T110529_image_10_34.npy	train/labels/S2A_MSIL2A_20170409T105651_N0204_R094_T30UYC_20170409T110529_chip_10_34.npy	LW	0.003875732421875			Yes	No (Criterion 2 not met)
SWED	train/images/S2A_MSIL2A_20170409T105651_N0204_R094_T30UYC_20170409T110529_image_10_35.npy	train/labels/S2A_MSIL2A_20170409T105651_N0204_R094_T30UYC_20170409T110529_chip_10_35.npy	LW	0.0032196044921875			Yes	No (Criterion 2 not met)
SWED	train/images/S2A_MSIL2A_20170409T105651_N0204_R094_T30UYC_20170409T110529_image_10_36.npy	train/labels/S2A_MSIL2A_20170409T105651_N0204_R094_T30UYC_20170409T110529_chip_10_36.npy	LW	0.00115966796875			Yes	No (Criterion 2 not met)
SWED	train/images/S2A_MSIL2A_20170409T105651_N0204_R094_T30UYC_20170409T110529_image_10_37.npy	train/labels/S2A_MSIL2A_20170409T105651_N0204_R094_T30UYC_20170409T110529_chip_10_37.npy	LW	0.000518798828125			Yes	No (Criterion 2 not met)
SWED	train/images/S2A_MSIL2A_20170409T105651_N0204_R094_T30UYC_20170409T110529_image_10_38.npy	train/labels/S2A_MSIL2A_20170409T105651_N0204_R094_T30UYC_20170409T110529_chip_10_38.npy	LW	0.2471466064453125	0.9701576217836796	-0.0668515994419812	No	Yes
SWED	train/images/S2A_MSIL2A_20170409T105651_N0204_R094_T30UYC_20170409T110529_image_10_39.npy	train/labels/S2A_MSIL2A_20170409T105651_N0204_R094_T30UYC_20170409T110529_chip_10_39.npy	LW	0.0040740966796875			Yes	No (Criterion 2 not met)
SWED	train/images/S2A_MSIL2A_20170409T105651_N0204_R094_T30UYC_20170409T110529_image_10_4.npy	train/labels/S2A_MSIL2A_20170409T105651_N0204_R094_T30UYC_20170409T110529_chip_10_4.npy	LW	0.0001678466796875			Yes	No (Criterion 2 not met)
SWED	train/images/S2A_MSIL2A_20170409T105651_N0204_R094_T30UYC_20170409T110529_image_10_40.npy	train/labels/S2A_MSIL2A_20170409T105651_N0204_R094_T30UYC_20170409T110529_chip_10_40.npy	LW	0.072479248046875	0.9790263544478572	0.1597273303650744	No	Yes
SWED	train/images/S2A_MSIL2A_20170409T105651_N0204_R094_T30UYC_20170409T110529_image_10_41.npy	train/labels/S2A_MSIL2A_20170409T105651_N0204_R094_T30UYC_20170409T110529_chip_10_41.npy	LW	0.931671142578125	0.9961714052324624	0.3124311526578116	No	Yes
SWED	train/images/S2A_MSIL2A_20170409T105651_N0204_R094_T30UYC_20170409T110529_image_10_5.npy	train/labels/S2A_MSIL2A_20170409T105651_N0204_R094_T30UYC_20170409T110529_chip_10_5.npy	LW	0.00201416015625			Yes	No (Criterion 2 not met)
SWED	train/images/S2A_MSIL2A_20170409T105651_N0204_R094_T30UYC_20170409T110529_image_10_6.npy	train/labels/S2A_MSIL2A_20170409T105651_N0204_R094_T30UYC_20170409T110529_chip_10_6.npy	LW	0.001312255859375			Yes	No (Criterion 2 not met)
SWED	train/images/S2A_MSIL2A_20170409T105651_N0204_R094_T30UYC_20170409T110529_image_10_7.npy	train/labels/S2A_MSIL2A_20170409T105651_N0204_R094_T30UYC_20170409T110529_chip_10_7.npy	LW	0.00469970703125			Yes	No (Criterion 2 not met)
SWED	train/images/S2A_MSIL2A_20170409T105651_N0204_R094_T30UYC_20170409T110529_image_10_8.npy	train/labels/S2A_MSIL2A_20170409T105651_N0204_R094_T30UYC_20170409T110529_chip_10_8.npy	LW	0.0010986328125			Yes	No (Criterion 2 not met)
SWED	train/images/S2A_MSIL2A_20170409T105651_N0204_R094_T30UYC_20170409T110529_image_10_9.npy	train/labels/S2A_MSIL2A_20170409T105651_N0204_R094_T30UYC_20170409T110529_chip_10_9.npy	LW	0.0001220703125			Yes	No (Criterion 2 not met)
SWED	train/images/S2A_MSIL2A_20170409T105651_N0204_R094_T30UYC_20170409T110529_image_11_1.npy	train/labels/S2A_MSIL2A_20170409T105651_N0204_R094_T30UYC_20170409T110529_chip_11_1.npy	LW	1.52587890625e-05			Yes	No (Criterion 2 not met)
SWED	train/images/S2A_MSIL2A_20170409T105651_N0204_R094_T30UYC_20170409T110529_image_11_10.npy	train/labels/S2A_MSIL2A_20170409T105651_N0204_R094_T30UYC_20170409T110529_chip_11_10.npy	LW	0.0016937255859375			Yes	No (Criterion 2 not met)
SWED	train/images/S2A_MSIL2A_20170409T105651_N0204_R094_T30UYC_20170409T110529_image_11_13.npy	train/labels/S2A_MSIL2A_20170409T105651_N0204_R094_T30UYC_20170409T110529_chip_11_13.npy	LW	0.000152587890625			Yes	No (Criterion 2 not met)
SWED	train/images/S2A_MSIL2A_20170409T105651_N0204_R094_T30UYC_20170409T110529_image_11_14.npy	train/labels/S2A_MSIL2A_20170409T105651_N0204_R094_T30UYC_20170409T110529_chip_11_14.npy	LW	6.103515625e-05			Yes	No (Criterion 2 not met)
SWED	train/images/S2A_MSIL2A_20170409T105651_N0204_R094_T30UYC_20170409T110529_image_11_15.npy	train/labels/S2A_MSIL2A_20170409T105651_N0204_R094_T30UYC_20170409T110529_chip_11_15.npy	LW	0.000152587890625			Yes	No (Criterion 2 not met)
SWED	train/images/S2A_MSIL2A_20170409T105651_N0204_R094_T30UYC_20170409T110529_image_11_16.npy	train/labels/S2A_MSIL2A_20170409T105651_N0204_R094_T30UYC_20170409T110529_chip_11_16.npy	LW	0.0005340576171875			Yes	No (Criterion 2 not met)
SWED	train/images/S2A_MSIL2A_20170409T105651_N0204_R094_T30UYC_20170409T110529_image_11_17.npy	train/labels/S2A_MSIL2A_20170409T105651_N0204_R094_T30UYC_20170409T110529_chip_11_17.npy	LW	7.62939453125e-05			Yes	No (Criterion 2 not met)
SWED	train/images/S2A_MSIL2A_20170409T105651_N0204_R094_T30UYC_20170409T110529_image_11_18.npy	train/labels/S2A_MSIL2A_20170409T105651_N0204_R094_T30UYC_20170409T110529_chip_11_18.npy	LW	1.52587890625e-05			Yes	No (Criterion 2 not met)
SWED	train/images/S2A_MSIL2A_20170409T105651_N0204_R094_T30UYC_20170409T110529_image_11_2.npy	train/labels/S2A_MSIL2A_20170409T105651_N0204_R094_T30UYC_20170409T110529_chip_11_2.npy	LW	4.57763671875e-05			Yes	No (Criterion 2 not met)
SWED	train/images/S2A_MSIL2A_20170409T105651_N0204_R094_T30UYC_20170409T110529_image_11_20.npy	train/labels/S2A_MSIL2A_20170409T105651_N0204_R094_T30UYC_20170409T110529_chip_11_20.npy	LW	6.103515625e-05			Yes	No (Criterion 2 not met)
SWED	train/images/S2A_MSIL2A_20170409T105651_N0204_R094_T30UYC_20170409T110529_image_11_21.npy	train/labels/S2A_MSIL2A_20170409T105651_N0204_R094_T30UYC_20170409T110529_chip_11_21.npy	LW	0.00616455078125	0.6880161675260337	0.1263833853387254	No	Yes
SWED	train/images/S2A_MSIL2A_20170409T105651_N0204_R094_T30UYC_20170409T110529_image_11_22.npy	train/labels/S2A_MSIL2A_20170409T105651_N0204_R094_T30UYC_20170409T110529_chip_11_22.npy	LW	0.0086669921875	0.5582054660488129	-0.0087020029201645	Yes	No (Criterion 3 not met)
SWED	train/images/S2A_MSIL2A_20170409T105651_N0204_R094_T30UYC_20170409T110529_image_11_23.npy	train/labels/S2A_MSIL2A_20170409T105651_N0204_R094_T30UYC_20170409T110529_chip_11_23.npy	LW	0.002044677734375			Yes	No (Criterion 2 not met)
SWED	train/images/S2A_MSIL2A_20170409T105651_N0204_R094_T30UYC_20170409T110529_image_11_24.npy	train/labels/S2A_MSIL2A_20170409T105651_N0204_R094_T30UYC_20170409T110529_chip_11_24.npy	LW	0.0001220703125			Yes	No (Criterion 2 not met)
SWED	train/images/S2A_MSIL2A_20170409T105651_N0204_R094_T30UYC_20170409T110529_image_11_25.npy	train/labels/S2A_MSIL2A_20170409T105651_N0204_R094_T30UYC_20170409T110529_chip_11_25.npy	LW	0.003326416015625			Yes	No (Criterion 2 not met)
SWED	train/images/S2A_MSIL2A_20170409T105651_N0204_R094_T30UYC_20170409T110529_image_11_26.npy	train/labels/S2A_MSIL2A_20170409T105651_N0204_R094_T30UYC_20170409T110529_chip_11_26.npy	LW	0.0004730224609375			Yes	No (Criterion 2 not met)
SWED	train/images/S2A_MSIL2A_20170409T105651_N0204_R094_T30UYC_20170409T110529_image_11_27.npy	train/labels/S2A_MSIL2A_20170409T105651_N0204_R094_T30UYC_20170409T110529_chip_11_27.npy	LW	0.0023956298828125			Yes	No (Criterion 2 not met)
SWED	train/images/S2A_MSIL2A_20170409T105651_N0204_R094_T30UYC_20170409T110529_image_11_28.npy	train/labels/S2A_MSIL2A_20170409T105651_N0204_R094_T30UYC_20170409T110529_chip_11_28.npy	LW	0.000640869140625			Yes	No (Criterion 2 not met)
SWED	train/images/S2A_MSIL2A_20170409T105651_N0204_R094_T30UYC_20170409T110529_image_11_29.npy	train/labels/S2A_MSIL2A_20170409T105651_N0204_R094_T30UYC_20170409T110529_chip_11_29.npy	LW	0.0009002685546875			Yes	No (Criterion 2 not met)
SWED	train/images/S2A_MSIL2A_20170409T105651_N0204_R094_T30UYC_20170409T110529_image_11_30.npy	train/labels/S2A_MSIL2A_20170409T105651_N0204_R094_T30UYC_20170409T110529_chip_11_30.npy	LW	0.0001220703125			Yes	No (Criterion 2 not met)
SWED	train/images/S2A_MSIL2A_20170409T105651_N0204_R094_T30UYC_20170409T110529_image_11_31.npy	train/labels/S2A_MSIL2A_20170409T105651_N0204_R094_T30UYC_20170409T110529_chip_11_31.npy	LW	0.0023345947265625			Yes	No (Criterion 2 not met)
SWED	train/images/S2A_MSIL2A_20170409T105651_N0204_R094_T30UYC_20170409T110529_image_11_32.npy	train/labels/S2A_MSIL2A_20170409T105651_N0204_R094_T30UYC_20170409T110529_chip_11_32.npy	LW	0.003265380859375			Yes	No (Criterion 2 not met)
SWED	train/images/S2A_MSIL2A_20170409T105651_N0204_R094_T30UYC_20170409T110529_image_11_33.npy	train/labels/S2A_MSIL2A_20170409T105651_N0204_R094_T30UYC_20170409T110529_chip_11_33.npy	LW	0.18829345703125	0.9869963842336114	-0.042125486145107	No	Yes
SWED	train/images/S2A_MSIL2A_20170409T105651_N0204_R094_T30UYC_20170409T110529_image_11_34.npy	train/labels/S2A_MSIL2A_20170409T105651_N0204_R094_T30UYC_20170409T110529_chip_11_34.npy	LW	0.4034271240234375	0.9815967380025618	-0.0235030982893439	No	Yes
SWED	train/images/S2A_MSIL2A_20170409T105651_N0204_R094_T30UYC_20170409T110529_image_11_35.npy	train/labels/S2A_MSIL2A_20170409T105651_N0204_R094_T30UYC_20170409T110529_chip_11_35.npy	LW	0.2096710205078125	0.9835031194682478	-0.0760164370120093	No	Yes
SWED	train/images/S2A_MSIL2A_20170409T105651_N0204_R094_T30UYC_20170409T110529_image_11_36.npy	train/labels/S2A_MSIL2A_20170409T105651_N0204_R094_T30UYC_20170409T110529_chip_11_36.npy	LW	0.026123046875	0.9282463797743252	-0.0008520403704886	No	Yes
SWED	train/images/S2A_MSIL2A_20170409T105651_N0204_R094_T30UYC_20170409T110529_image_11_37.npy	train/labels/S2A_MSIL2A_20170409T105651_N0204_R094_T30UYC_20170409T110529_chip_11_37.npy	LW	0.0046844482421875			Yes	No (Criterion 2 not met)
SWED	train/images/S2A_MSIL2A_20170409T105651_N0204_R094_T30UYC_20170409T110529_image_11_38.npy	train/labels/S2A_MSIL2A_20170409T105651_N0204_R094_T30UYC_20170409T110529_chip_11_38.npy	LW	0.10687255859375	0.9647292932529308	-0.1244670702118274	No	Yes
SWED	train/images/S2A_MSIL2A_20170409T105651_N0204_R094_T30UYC_20170409T110529_image_11_39.npy	train/labels/S2A_MSIL2A_20170409T105651_N0204_R094_T30UYC_20170409T110529_chip_11_39.npy	LW	0.1653594970703125	0.9685424360424368	-0.0615890396219294	No	Yes
SWED	train/images/S2A_MSIL2A_20170409T105651_N0204_R094_T30UYC_20170409T110529_image_11_4.npy	train/labels/S2A_MSIL2A_20170409T105651_N0204_R094_T30UYC_20170409T110529_chip_11_4.npy	LW	0.0003662109375			Yes	No (Criterion 2 not met)
SWED	train/images/S2A_MSIL2A_20170409T105651_N0204_R094_T30UYC_20170409T110529_image_11_40.npy	train/labels/S2A_MSIL2A_20170409T105651_N0204_R094_T30UYC_20170409T110529_chip_11_40.npy	LW	0.4805145263671875	0.9918710301375144	0.2878836467640307	No	Yes
SWED	train/images/S2A_MSIL2A_20170409T105651_N0204_R094_T30UYC_20170409T110529_image_11_5.npy	train/labels/S2A_MSIL2A_20170409T105651_N0204_R094_T30UYC_20170409T110529_chip_11_5.npy	LW	3.0517578125e-05			Yes	No (Criterion 2 not met)
SWED	train/images/S2A_MSIL2A_20170409T105651_N0204_R094_T30UYC_20170409T110529_image_11_7.npy	train/labels/S2A_MSIL2A_20170409T105651_N0204_R094_T30UYC_20170409T110529_chip_11_7.npy	LW	0.0009918212890625			Yes	No (Criterion 2 not met)
SWED	train/images/S2A_MSIL2A_20170409T105651_N0204_R094_T30UYC_20170409T110529_image_11_9.npy	train/labels/S2A_MSIL2A_20170409T105651_N0204_R094_T30UYC_20170409T110529_chip_11_9.npy	LW	0.0007476806640625			Yes	No (Criterion 2 not met)
SWED	train/images/S2A_MSIL2A_20170409T105651_N0204_R094_T30UYC_20170409T110529_image_12_1.npy	train/labels/S2A_MSIL2A_20170409T105651_N0204_R094_T30UYC_20170409T110529_chip_12_1.npy	LW	6.103515625e-05			Yes	No (Criterion 2 not met)
SWED	train/images/S2A_MSIL2A_20170409T105651_N0204_R094_T30UYC_20170409T110529_image_12_10.npy	train/labels/S2A_MSIL2A_20170409T105651_N0204_R094_T30UYC_20170409T110529_chip_12_10.npy	LW	0.00042724609375			Yes	No (Criterion 2 not met)
SWED	train/images/S2A_MSIL2A_20170409T105651_N0204_R094_T30UYC_20170409T110529_image_12_11.npy	train/labels/S2A_MSIL2A_20170409T105651_N0204_R094_T30UYC_20170409T110529_chip_12_11.npy	LW	3.0517578125e-05			Yes	No (Criterion 2 not met)
SWED	train/images/S2A_MSIL2A_20170409T105651_N0204_R094_T30UYC_20170409T110529_image_12_12.npy	train/labels/S2A_MSIL2A_20170409T105651_N0204_R094_T30UYC_20170409T110529_chip_12_12.npy	LW	0.0001220703125			Yes	No (Criterion 2 not met)
SWED	train/images/S2A_MSIL2A_20170409T105651_N0204_R094_T30UYC_20170409T110529_image_12_13.npy	train/labels/S2A_MSIL2A_20170409T105651_N0204_R094_T30UYC_20170409T110529_chip_12_13.npy	LW	0.000274658203125			Yes	No (Criterion 2 not met)
SWED	train/images/S2A_MSIL2A_20170409T105651_N0204_R094_T30UYC_20170409T110529_image_12_15.npy	train/labels/S2A_MSIL2A_20170409T105651_N0204_R094_T30UYC_20170409T110529_chip_12_15.npy	LW	0.0010528564453125			Yes	No (Criterion 2 not met)
SWED	train/images/S2A_MSIL2A_20170409T105651_N0204_R094_T30UYC_20170409T110529_image_12_16.npy	train/labels/S2A_MSIL2A_20170409T105651_N0204_R094_T30UYC_20170409T110529_chip_12_16.npy	LW	0.0007171630859375			Yes	No (Criterion 2 not met)
SWED	train/images/S2A_MSIL2A_20170409T105651_N0204_R094_T30UYC_20170409T110529_image_12_17.npy	train/labels/S2A_MSIL2A_20170409T105651_N0204_R094_T30UYC_20170409T110529_chip_12_17.npy	LW	0.0013427734375			Yes	No (Criterion 2 not met)
SWED	train/images/S2A_MSIL2A_20170409T105651_N0204_R094_T30UYC_20170409T110529_image_12_18.npy	train/labels/S2A_MSIL2A_20170409T105651_N0204_R094_T30UYC_20170409T110529_chip_12_18.npy	LW	3.0517578125e-05			Yes	No (Criterion 2 not met)
SWED	train/images/S2A_MSIL2A_20170409T105651_N0204_R094_T30UYC_20170409T110529_image_12_19.npy	train/labels/S2A_MSIL2A_20170409T105651_N0204_R094_T30UYC_20170409T110529_chip_12_19.npy	LW	7.62939453125e-05			Yes	No (Criterion 2 not met)
SWED	train/images/S2A_MSIL2A_20170409T105651_N0204_R094_T30UYC_20170409T110529_image_12_2.npy	train/labels/S2A_MSIL2A_20170409T105651_N0204_R094_T30UYC_20170409T110529_chip_12_2.npy	LW	0.0002593994140625			Yes	No (Criterion 2 not met)
SWED	train/images/S2A_MSIL2A_20170409T105651_N0204_R094_T30UYC_20170409T110529_image_12_21.npy	train/labels/S2A_MSIL2A_20170409T105651_N0204_R094_T30UYC_20170409T110529_chip_12_21.npy	LW	0.0020599365234375			Yes	No (Criterion 2 not met)
SWED	train/images/S2A_MSIL2A_20170409T105651_N0204_R094_T30UYC_20170409T110529_image_12_22.npy	train/labels/S2A_MSIL2A_20170409T105651_N0204_R094_T30UYC_20170409T110529_chip_12_22.npy	LW	0.0021514892578125			Yes	No (Criterion 2 not met)
SWED	train/images/S2A_MSIL2A_20170409T105651_N0204_R094_T30UYC_20170409T110529_image_12_23.npy	train/labels/S2A_MSIL2A_20170409T105651_N0204_R094_T30UYC_20170409T110529_chip_12_23.npy	LW	0.003692626953125			Yes	No (Criterion 2 not met)
SWED	train/images/S2A_MSIL2A_20170409T105651_N0204_R094_T30UYC_20170409T110529_image_12_24.npy	train/labels/S2A_MSIL2A_20170409T105651_N0204_R094_T30UYC_20170409T110529_chip_12_24.npy	LW	0.0007781982421875			Yes	No (Criterion 2 not met)
SWED	train/images/S2A_MSIL2A_20170409T105651_N0204_R094_T30UYC_20170409T110529_image_12_25.npy	train/labels/S2A_MSIL2A_20170409T105651_N0204_R094_T30UYC_20170409T110529_chip_12_25.npy	LW	0.006195068359375	0.8376662885210526	0.0927834137491573	No	Yes
SWED	train/images/S2A_MSIL2A_20170409T105651_N0204_R094_T30UYC_20170409T110529_image_12_26.npy	train/labels/S2A_MSIL2A_20170409T105651_N0204_R094_T30UYC_20170409T110529_chip_12_26.npy	LW	0.003448486328125			Yes	No (Criterion 2 not met)
SWED	train/images/S2A_MSIL2A_20170409T105651_N0204_R094_T30UYC_20170409T110529_image_12_27.npy	train/labels/S2A_MSIL2A_20170409T105651_N0204_R094_T30UYC_20170409T110529_chip_12_27.npy	LW	0.0114593505859375	0.8891548154158087	-0.1653395338585676	No	Yes
SWED	train/images/S2A_MSIL2A_20170409T105651_N0204_R094_T30UYC_20170409T110529_image_12_28.npy	train/labels/S2A_MSIL2A_20170409T105651_N0204_R094_T30UYC_20170409T110529_chip_12_28.npy	LW	0.0014495849609375			Yes	No (Criterion 2 not met)
SWED	train/images/S2A_MSIL2A_20170409T105651_N0204_R094_T30UYC_20170409T110529_image_12_29.npy	train/labels/S2A_MSIL2A_20170409T105651_N0204_R094_T30UYC_20170409T110529_chip_12_29.npy	LW	0.0061492919921875	0.8782611460592114	-0.0819995277237831	No	Yes
SWED	train/images/S2A_MSIL2A_20170409T105651_N0204_R094_T30UYC_20170409T110529_image_12_3.npy	train/labels/S2A_MSIL2A_20170409T105651_N0204_R094_T30UYC_20170409T110529_chip_12_3.npy	LW	4.57763671875e-05			Yes	No (Criterion 2 not met)
SWED	train/images/S2A_MSIL2A_20170409T105651_N0204_R094_T30UYC_20170409T110529_image_12_30.npy	train/labels/S2A_MSIL2A_20170409T105651_N0204_R094_T30UYC_20170409T110529_chip_12_30.npy	LW	0.000244140625			Yes	No (Criterion 2 not met)
SWED	train/images/S2A_MSIL2A_20170409T105651_N0204_R094_T30UYC_20170409T110529_image_12_31.npy	train/labels/S2A_MSIL2A_20170409T105651_N0204_R094_T30UYC_20170409T110529_chip_12_31.npy	LW	0.0028228759765625			Yes	No (Criterion 2 not met)
SWED	train/images/S2A_MSIL2A_20170409T105651_N0204_R094_T30UYC_20170409T110529_image_12_32.npy	train/labels/S2A_MSIL2A_20170409T105651_N0204_R094_T30UYC_20170409T110529_chip_12_32.npy	LW	0.1667938232421875	0.9517613533326752	-0.1395773005985341	No	Yes
SWED	train/images/S2A_MSIL2A_20170409T105651_N0204_R094_T30UYC_20170409T110529_image_12_33.npy	train/labels/S2A_MSIL2A_20170409T105651_N0204_R094_T30UYC_20170409T110529_chip_12_33.npy	LW	0.0173492431640625	0.8399176652627232	-0.0019484684010503	No	Yes
SWED	train/images/S2A_MSIL2A_20170409T105651_N0204_R094_T30UYC_20170409T110529_image_12_34.npy	train/labels/S2A_MSIL2A_20170409T105651_N0204_R094_T30UYC_20170409T110529_chip_12_34.npy	LW	0.02398681640625	0.9576165253938942	-0.073547722490144	No	Yes
SWED	train/images/S2A_MSIL2A_20170409T105651_N0204_R094_T30UYC_20170409T110529_image_12_35.npy	train/labels/S2A_MSIL2A_20170409T105651_N0204_R094_T30UYC_20170409T110529_chip_12_35.npy	LW	0.2066650390625	0.9697923817946926	-0.1856118119606497	No	Yes
SWED	train/images/S2A_MSIL2A_20170409T105651_N0204_R094_T30UYC_20170409T110529_image_12_36.npy	train/labels/S2A_MSIL2A_20170409T105651_N0204_R094_T30UYC_20170409T110529_chip_12_36.npy	LW	0.465484619140625	0.9679237362116896	-0.0654990025550322	No	Yes
SWED	train/images/S2A_MSIL2A_20170409T105651_N0204_R094_T30UYC_20170409T110529_image_12_37.npy	train/labels/S2A_MSIL2A_20170409T105651_N0204_R094_T30UYC_20170409T110529_chip_12_37.npy	LW	0.0081634521484375	0.9111891310473222	0.2139731857645745	No	Yes
SWED	train/images/S2A_MSIL2A_20170409T105651_N0204_R094_T30UYC_20170409T110529_image_12_38.npy	train/labels/S2A_MSIL2A_20170409T105651_N0204_R094_T30UYC_20170409T110529_chip_12_38.npy	LW	0.0055999755859375	0.7958870741378218	0.5483331529790634	No	Yes
SWED	train/images/S2A_MSIL2A_20170409T105651_N0204_R094_T30UYC_20170409T110529_image_12_39.npy	train/labels/S2A_MSIL2A_20170409T105651_N0204_R094_T30UYC_20170409T110529_chip_12_39.npy	LW	0.4273834228515625	0.991554245664004	0.2917738627569219	No	Yes
SWED	train/images/S2A_MSIL2A_20170409T105651_N0204_R094_T30UYC_20170409T110529_image_12_4.npy	train/labels/S2A_MSIL2A_20170409T105651_N0204_R094_T30UYC_20170409T110529_chip_12_4.npy	LW	0.00018310546875			Yes	No (Criterion 2 not met)
SWED	train/images/S2A_MSIL2A_20170409T105651_N0204_R094_T30UYC_20170409T110529_image_12_40.npy	train/labels/S2A_MSIL2A_20170409T105651_N0204_R094_T30UYC_20170409T110529_chip_12_40.npy	LW	0.9976959228515624			Yes	No (Criterion 2 not met)
SWED	train/images/S2A_MSIL2A_20170409T105651_N0204_R094_T30UYC_20170409T110529_image_12_5.npy	train/labels/S2A_MSIL2A_20170409T105651_N0204_R094_T30UYC_20170409T110529_chip_12_5.npy	LW	0.001007080078125			Yes	No (Criterion 2 not met)
SWED	train/images/S2A_MSIL2A_20170409T105651_N0204_R094_T30UYC_20170409T110529_image_12_6.npy	train/labels/S2A_MSIL2A_20170409T105651_N0204_R094_T30UYC_20170409T110529_chip_12_6.npy	LW	0.0004425048828125			Yes	No (Criterion 2 not met)
SWED	train/images/S2A_MSIL2A_20170409T105651_N0204_R094_T30UYC_20170409T110529_image_12_8.npy	train/labels/S2A_MSIL2A_20170409T105651_N0204_R094_T30UYC_20170409T110529_chip_12_8.npy	LW	0.0012664794921875			Yes	No (Criterion 2 not met)
SWED	train/images/S2A_MSIL2A_20170409T105651_N0204_R094_T30UYC_20170409T110529_image_12_9.npy	train/labels/S2A_MSIL2A_20170409T105651_N0204_R094_T30UYC_20170409T110529_chip_12_9.npy	LW	4.57763671875e-05			Yes	No (Criterion 2 not met)
SWED	train/images/S2A_MSIL2A_20170409T105651_N0204_R094_T30UYC_20170409T110529_image_13_0.npy	train/labels/S2A_MSIL2A_20170409T105651_N0204_R094_T30UYC_20170409T110529_chip_13_0.npy	LW	0.0006256103515625			Yes	No (Criterion 2 not met)
SWED	train/images/S2A_MSIL2A_20170409T105651_N0204_R094_T30UYC_20170409T110529_image_13_1.npy	train/labels/S2A_MSIL2A_20170409T105651_N0204_R094_T30UYC_20170409T110529_chip_13_1.npy	LW	0.000762939453125			Yes	No (Criterion 2 not met)
SWED	train/images/S2A_MSIL2A_20170409T105651_N0204_R094_T30UYC_20170409T110529_image_13_11.npy	train/labels/S2A_MSIL2A_20170409T105651_N0204_R094_T30UYC_20170409T110529_chip_13_11.npy	LW	0.00048828125			Yes	No (Criterion 2 not met)
SWED	train/images/S2A_MSIL2A_20170409T105651_N0204_R094_T30UYC_20170409T110529_image_13_12.npy	train/labels/S2A_MSIL2A_20170409T105651_N0204_R094_T30UYC_20170409T110529_chip_13_12.npy	LW	1.52587890625e-05			Yes	No (Criterion 2 not met)
SWED	train/images/S2A_MSIL2A_20170409T105651_N0204_R094_T30UYC_20170409T110529_image_13_14.npy	train/labels/S2A_MSIL2A_20170409T105651_N0204_R094_T30UYC_20170409T110529_chip_13_14.npy	LW	0.0001983642578125			Yes	No (Criterion 2 not met)
SWED	train/images/S2A_MSIL2A_20170409T105651_N0204_R094_T30UYC_20170409T110529_image_13_15.npy	train/labels/S2A_MSIL2A_20170409T105651_N0204_R094_T30UYC_20170409T110529_chip_13_15.npy	LW	0.0004425048828125			Yes	No (Criterion 2 not met)
SWED	train/images/S2A_MSIL2A_20170409T105651_N0204_R094_T30UYC_20170409T110529_image_13_16.npy	train/labels/S2A_MSIL2A_20170409T105651_N0204_R094_T30UYC_20170409T110529_chip_13_16.npy	LW	0.0003662109375			Yes	No (Criterion 2 not met)
SWED	train/images/S2A_MSIL2A_20170409T105651_N0204_R094_T30UYC_20170409T110529_image_13_17.npy	train/labels/S2A_MSIL2A_20170409T105651_N0204_R094_T30UYC_20170409T110529_chip_13_17.npy	LW	0.00030517578125			Yes	No (Criterion 2 not met)
SWED	train/images/S2A_MSIL2A_20170409T105651_N0204_R094_T30UYC_20170409T110529_image_13_18.npy	train/labels/S2A_MSIL2A_20170409T105651_N0204_R094_T30UYC_20170409T110529_chip_13_18.npy	LW	0.0008087158203125			Yes	No (Criterion 2 not met)
SWED	train/images/S2A_MSIL2A_20170409T105651_N0204_R094_T30UYC_20170409T110529_image_13_19.npy	train/labels/S2A_MSIL2A_20170409T105651_N0204_R094_T30UYC_20170409T110529_chip_13_19.npy	LW	0.00103759765625			Yes	No (Criterion 2 not met)
SWED	train/images/S2A_MSIL2A_20170409T105651_N0204_R094_T30UYC_20170409T110529_image_13_20.npy	train/labels/S2A_MSIL2A_20170409T105651_N0204_R094_T30UYC_20170409T110529_chip_13_20.npy	LW	0.000152587890625			Yes	No (Criterion 2 not met)
SWED	train/images/S2A_MSIL2A_20170409T105651_N0204_R094_T30UYC_20170409T110529_image_13_21.npy	train/labels/S2A_MSIL2A_20170409T105651_N0204_R094_T30UYC_20170409T110529_chip_13_21.npy	LW	0.0001068115234375			Yes	No (Criterion 2 not met)
SWED	train/images/S2A_MSIL2A_20170409T105651_N0204_R094_T30UYC_20170409T110529_image_13_22.npy	train/labels/S2A_MSIL2A_20170409T105651_N0204_R094_T30UYC_20170409T110529_chip_13_22.npy	LW	0.0001983642578125			Yes	No (Criterion 2 not met)
SWED	train/images/S2A_MSIL2A_20170409T105651_N0204_R094_T30UYC_20170409T110529_image_13_23.npy	train/labels/S2A_MSIL2A_20170409T105651_N0204_R094_T30UYC_20170409T110529_chip_13_23.npy	LW	0.0016632080078125			Yes	No (Criterion 2 not met)
SWED	train/images/S2A_MSIL2A_20170409T105651_N0204_R094_T30UYC_20170409T110529_image_13_24.npy	train/labels/S2A_MSIL2A_20170409T105651_N0204_R094_T30UYC_20170409T110529_chip_13_24.npy	LW	0.0047454833984375			Yes	No (Criterion 2 not met)
SWED	train/images/S2A_MSIL2A_20170409T105651_N0204_R094_T30UYC_20170409T110529_image_13_25.npy	train/labels/S2A_MSIL2A_20170409T105651_N0204_R094_T30UYC_20170409T110529_chip_13_25.npy	LW	0.00177001953125			Yes	No (Criterion 2 not met)
SWED	train/images/S2A_MSIL2A_20170409T105651_N0204_R094_T30UYC_20170409T110529_image_13_26.npy	train/labels/S2A_MSIL2A_20170409T105651_N0204_R094_T30UYC_20170409T110529_chip_13_26.npy	LW	0.0025482177734375			Yes	No (Criterion 2 not met)
SWED	train/images/S2A_MSIL2A_20170409T105651_N0204_R094_T30UYC_20170409T110529_image_13_27.npy	train/labels/S2A_MSIL2A_20170409T105651_N0204_R094_T30UYC_20170409T110529_chip_13_27.npy	LW	0.01947021484375	0.8855549129423537	-0.0444449297566643	No	Yes
SWED	train/images/S2A_MSIL2A_20170409T105651_N0204_R094_T30UYC_20170409T110529_image_13_28.npy	train/labels/S2A_MSIL2A_20170409T105651_N0204_R094_T30UYC_20170409T110529_chip_13_28.npy	LW	0.004547119140625			Yes	No (Criterion 2 not met)
SWED	train/images/S2A_MSIL2A_20170409T105651_N0204_R094_T30UYC_20170409T110529_image_13_29.npy	train/labels/S2A_MSIL2A_20170409T105651_N0204_R094_T30UYC_20170409T110529_chip_13_29.npy	LW	0.0042572021484375			Yes	No (Criterion 2 not met)
SWED	train/images/S2A_MSIL2A_20170409T105651_N0204_R094_T30UYC_20170409T110529_image_13_3.npy	train/labels/S2A_MSIL2A_20170409T105651_N0204_R094_T30UYC_20170409T110529_chip_13_3.npy	LW	0.0006561279296875			Yes	No (Criterion 2 not met)
SWED	train/images/S2A_MSIL2A_20170409T105651_N0204_R094_T30UYC_20170409T110529_image_13_30.npy	train/labels/S2A_MSIL2A_20170409T105651_N0204_R094_T30UYC_20170409T110529_chip_13_30.npy	LW	0.0004425048828125			Yes	No (Criterion 2 not met)
SWED	train/images/S2A_MSIL2A_20170409T105651_N0204_R094_T30UYC_20170409T110529_image_13_31.npy	train/labels/S2A_MSIL2A_20170409T105651_N0204_R094_T30UYC_20170409T110529_chip_13_31.npy	LW	0.0181121826171875	0.934746079240632	-0.0941885174067471	No	Yes
SWED	train/images/S2A_MSIL2A_20170409T105651_N0204_R094_T30UYC_20170409T110529_image_13_32.npy	train/labels/S2A_MSIL2A_20170409T105651_N0204_R094_T30UYC_20170409T110529_chip_13_32.npy	LW	0.073638916015625	0.9767242882288338	-0.088430027172922	No	Yes
SWED	train/images/S2A_MSIL2A_20170409T105651_N0204_R094_T30UYC_20170409T110529_image_13_33.npy	train/labels/S2A_MSIL2A_20170409T105651_N0204_R094_T30UYC_20170409T110529_chip_13_33.npy	LW	0.4691162109375	0.985452176042056	-0.0009708441149691	No	Yes
SWED	train/images/S2A_MSIL2A_20170409T105651_N0204_R094_T30UYC_20170409T110529_image_13_34.npy	train/labels/S2A_MSIL2A_20170409T105651_N0204_R094_T30UYC_20170409T110529_chip_13_34.npy	LW	0.1464385986328125	0.9902359706183056	-0.0591401799449252	No	Yes
SWED	train/images/S2A_MSIL2A_20170409T105651_N0204_R094_T30UYC_20170409T110529_image_13_35.npy	train/labels/S2A_MSIL2A_20170409T105651_N0204_R094_T30UYC_20170409T110529_chip_13_35.npy	LW	0.2498779296875	0.9650700073778112	-0.1542543505283448	No	Yes
SWED	train/images/S2A_MSIL2A_20170409T105651_N0204_R094_T30UYC_20170409T110529_image_13_36.npy	train/labels/S2A_MSIL2A_20170409T105651_N0204_R094_T30UYC_20170409T110529_chip_13_36.npy	LW	0.4882049560546875	0.9824415979311092	0.1017649449497023	No	Yes
SWED	train/images/S2A_MSIL2A_20170409T105651_N0204_R094_T30UYC_20170409T110529_image_13_37.npy	train/labels/S2A_MSIL2A_20170409T105651_N0204_R094_T30UYC_20170409T110529_chip_13_37.npy	LW	0.225799560546875	0.991642905608432	0.31588084483978	No	Yes
SWED	train/images/S2A_MSIL2A_20170409T105651_N0204_R094_T30UYC_20170409T110529_image_13_38.npy	train/labels/S2A_MSIL2A_20170409T105651_N0204_R094_T30UYC_20170409T110529_chip_13_38.npy	LW	0.3191986083984375	0.9946787939450186	0.428108245125387	No	Yes
SWED	train/images/S2A_MSIL2A_20170409T105651_N0204_R094_T30UYC_20170409T110529_image_13_39.npy	train/labels/S2A_MSIL2A_20170409T105651_N0204_R094_T30UYC_20170409T110529_chip_13_39.npy	LW	0.9387054443359376	0.992466846173338	0.2393583720630752	No	Yes
SWED	train/images/S2A_MSIL2A_20170409T105651_N0204_R094_T30UYC_20170409T110529_image_13_4.npy	train/labels/S2A_MSIL2A_20170409T105651_N0204_R094_T30UYC_20170409T110529_chip_13_4.npy	LW	0.0010528564453125			Yes	No (Criterion 2 not met)
SWED	train/images/S2A_MSIL2A_20170409T105651_N0204_R094_T30UYC_20170409T110529_image_13_5.npy	train/labels/S2A_MSIL2A_20170409T105651_N0204_R094_T30UYC_20170409T110529_chip_13_5.npy	LW	0.0009613037109375			Yes	No (Criterion 2 not met)
SWED	train/images/S2A_MSIL2A_20170409T105651_N0204_R094_T30UYC_20170409T110529_image_13_6.npy	train/labels/S2A_MSIL2A_20170409T105651_N0204_R094_T30UYC_20170409T110529_chip_13_6.npy	LW	0.0012969970703125			Yes	No (Criterion 2 not met)
SWED	train/images/S2A_MSIL2A_20170409T105651_N0204_R094_T30UYC_20170409T110529_image_13_7.npy	train/labels/S2A_MSIL2A_20170409T105651_N0204_R094_T30UYC_20170409T110529_chip_13_7.npy	LW	0.000274658203125			Yes	No (Criterion 2 not met)
SWED	train/images/S2A_MSIL2A_20170409T105651_N0204_R094_T30UYC_20170409T110529_image_13_8.npy	train/labels/S2A_MSIL2A_20170409T105651_N0204_R094_T30UYC_20170409T110529_chip_13_8.npy	LW	0.0001373291015625			Yes	No (Criterion 2 not met)
SWED	train/images/S2A_MSIL2A_20170409T105651_N0204_R094_T30UYC_20170409T110529_image_13_9.npy	train/labels/S2A_MSIL2A_20170409T105651_N0204_R094_T30UYC_20170409T110529_chip_13_9.npy	LW	6.103515625e-05			Yes	No (Criterion 2 not met)
SWED	train/images/S2A_MSIL2A_20170409T105651_N0204_R094_T30UYC_20170409T110529_image_14_1.npy	train/labels/S2A_MSIL2A_20170409T105651_N0204_R094_T30UYC_20170409T110529_chip_14_1.npy	LW	0.0012969970703125			Yes	No (Criterion 2 not met)
SWED	train/images/S2A_MSIL2A_20170409T105651_N0204_R094_T30UYC_20170409T110529_image_14_10.npy	train/labels/S2A_MSIL2A_20170409T105651_N0204_R094_T30UYC_20170409T110529_chip_14_10.npy	LW	0.0002593994140625			Yes	No (Criterion 2 not met)
SWED	train/images/S2A_MSIL2A_20170409T105651_N0204_R094_T30UYC_20170409T110529_image_14_11.npy	train/labels/S2A_MSIL2A_20170409T105651_N0204_R094_T30UYC_20170409T110529_chip_14_11.npy	LW	0.0015411376953125			Yes	No (Criterion 2 not met)
SWED	train/images/S2A_MSIL2A_20170409T105651_N0204_R094_T30UYC_20170409T110529_image_14_13.npy	train/labels/S2A_MSIL2A_20170409T105651_N0204_R094_T30UYC_20170409T110529_chip_14_13.npy	LW	1.52587890625e-05			Yes	No (Criterion 2 not met)
SWED	train/images/S2A_MSIL2A_20170409T105651_N0204_R094_T30UYC_20170409T110529_image_14_14.npy	train/labels/S2A_MSIL2A_20170409T105651_N0204_R094_T30UYC_20170409T110529_chip_14_14.npy	LW	0.0035552978515625			Yes	No (Criterion 2 not met)
SWED	train/images/S2A_MSIL2A_20170409T105651_N0204_R094_T30UYC_20170409T110529_image_14_15.npy	train/labels/S2A_MSIL2A_20170409T105651_N0204_R094_T30UYC_20170409T110529_chip_14_15.npy	LW	0.0001068115234375			Yes	No (Criterion 2 not met)
SWED	train/images/S2A_MSIL2A_20170409T105651_N0204_R094_T30UYC_20170409T110529_image_14_16.npy	train/labels/S2A_MSIL2A_20170409T105651_N0204_R094_T30UYC_20170409T110529_chip_14_16.npy	LW	0.001373291015625			Yes	No (Criterion 2 not met)
SWED	train/images/S2A_MSIL2A_20170409T105651_N0204_R094_T30UYC_20170409T110529_image_14_17.npy	train/labels/S2A_MSIL2A_20170409T105651_N0204_R094_T30UYC_20170409T110529_chip_14_17.npy	LW	0.0012054443359375			Yes	No (Criterion 2 not met)
SWED	train/images/S2A_MSIL2A_20170409T105651_N0204_R094_T30UYC_20170409T110529_image_14_18.npy	train/labels/S2A_MSIL2A_20170409T105651_N0204_R094_T30UYC_20170409T110529_chip_14_18.npy	LW	0.0010833740234375			Yes	No (Criterion 2 not met)
SWED	train/images/S2A_MSIL2A_20170409T105651_N0204_R094_T30UYC_20170409T110529_image_14_19.npy	train/labels/S2A_MSIL2A_20170409T105651_N0204_R094_T30UYC_20170409T110529_chip_14_19.npy	LW	0.0009613037109375			Yes	No (Criterion 2 not met)
SWED	train/images/S2A_MSIL2A_20170409T105651_N0204_R094_T30UYC_20170409T110529_image_14_20.npy	train/labels/S2A_MSIL2A_20170409T105651_N0204_R094_T30UYC_20170409T110529_chip_14_20.npy	LW	0.001983642578125			Yes	No (Criterion 2 not met)
SWED	train/images/S2A_MSIL2A_20170409T105651_N0204_R094_T30UYC_20170409T110529_image_14_21.npy	train/labels/S2A_MSIL2A_20170409T105651_N0204_R094_T30UYC_20170409T110529_chip_14_21.npy	LW	0.0102996826171875	0.926229107860462	-0.0851848522029936	No	Yes
SWED	train/images/S2A_MSIL2A_20170409T105651_N0204_R094_T30UYC_20170409T110529_image_14_22.npy	train/labels/S2A_MSIL2A_20170409T105651_N0204_R094_T30UYC_20170409T110529_chip_14_22.npy	LW	0.0003204345703125			Yes	No (Criterion 2 not met)
SWED	train/images/S2A_MSIL2A_20170409T105651_N0204_R094_T30UYC_20170409T110529_image_14_23.npy	train/labels/S2A_MSIL2A_20170409T105651_N0204_R094_T30UYC_20170409T110529_chip_14_23.npy	LW	0.006866455078125	0.8744093206059447	-0.005083657917123	No	Yes
SWED	train/images/S2A_MSIL2A_20170409T105651_N0204_R094_T30UYC_20170409T110529_image_14_24.npy	train/labels/S2A_MSIL2A_20170409T105651_N0204_R094_T30UYC_20170409T110529_chip_14_24.npy	LW	0.003753662109375			Yes	No (Criterion 2 not met)
SWED	train/images/S2A_MSIL2A_20170409T105651_N0204_R094_T30UYC_20170409T110529_image_14_25.npy	train/labels/S2A_MSIL2A_20170409T105651_N0204_R094_T30UYC_20170409T110529_chip_14_25.npy	LW	0.00653076171875	0.7904024103640552	-0.0062593388170091	No	Yes
SWED	train/images/S2A_MSIL2A_20170409T105651_N0204_R094_T30UYC_20170409T110529_image_14_26.npy	train/labels/S2A_MSIL2A_20170409T105651_N0204_R094_T30UYC_20170409T110529_chip_14_26.npy	LW	0.0023651123046875			Yes	No (Criterion 2 not met)
SWED	train/images/S2A_MSIL2A_20170409T105651_N0204_R094_T30UYC_20170409T110529_image_14_27.npy	train/labels/S2A_MSIL2A_20170409T105651_N0204_R094_T30UYC_20170409T110529_chip_14_27.npy	LW	0.0008544921875			Yes	No (Criterion 2 not met)
SWED	train/images/S2A_MSIL2A_20170409T105651_N0204_R094_T30UYC_20170409T110529_image_14_28.npy	train/labels/S2A_MSIL2A_20170409T105651_N0204_R094_T30UYC_20170409T110529_chip_14_28.npy	LW	0.0013275146484375			Yes	No (Criterion 2 not met)
SWED	train/images/S2A_MSIL2A_20170409T105651_N0204_R094_T30UYC_20170409T110529_image_14_29.npy	train/labels/S2A_MSIL2A_20170409T105651_N0204_R094_T30UYC_20170409T110529_chip_14_29.npy	LW	0.002716064453125			Yes	No (Criterion 2 not met)
SWED	train/images/S2A_MSIL2A_20170409T105651_N0204_R094_T30UYC_20170409T110529_image_14_3.npy	train/labels/S2A_MSIL2A_20170409T105651_N0204_R094_T30UYC_20170409T110529_chip_14_3.npy	LW	4.57763671875e-05			Yes	No (Criterion 2 not met)
SWED	train/images/S2A_MSIL2A_20170409T105651_N0204_R094_T30UYC_20170409T110529_image_14_30.npy	train/labels/S2A_MSIL2A_20170409T105651_N0204_R094_T30UYC_20170409T110529_chip_14_30.npy	LW	0.07220458984375	0.9059657205684228	0.0659502218039013	No	Yes
SWED	train/images/S2A_MSIL2A_20170409T105651_N0204_R094_T30UYC_20170409T110529_image_14_31.npy	train/labels/S2A_MSIL2A_20170409T105651_N0204_R094_T30UYC_20170409T110529_chip_14_31.npy	LW	0.457672119140625	0.9723967465378652	-0.0026503788833782	No	Yes
SWED	train/images/S2A_MSIL2A_20170409T105651_N0204_R094_T30UYC_20170409T110529_image_14_32.npy	train/labels/S2A_MSIL2A_20170409T105651_N0204_R094_T30UYC_20170409T110529_chip_14_32.npy	LW	0.605804443359375	0.9887096398290244	-0.1345875013753934	No	Yes
SWED	train/images/S2A_MSIL2A_20170409T105651_N0204_R094_T30UYC_20170409T110529_image_14_33.npy	train/labels/S2A_MSIL2A_20170409T105651_N0204_R094_T30UYC_20170409T110529_chip_14_33.npy	LW	0.4102020263671875	0.991357244954432	-0.0096705661801946	No	Yes
SWED	train/images/S2A_MSIL2A_20170409T105651_N0204_R094_T30UYC_20170409T110529_image_14_34.npy	train/labels/S2A_MSIL2A_20170409T105651_N0204_R094_T30UYC_20170409T110529_chip_14_34.npy	LW	0.525848388671875	0.9887778868849528	-0.1681621340119834	No	Yes
SWED	train/images/S2A_MSIL2A_20170409T105651_N0204_R094_T30UYC_20170409T110529_image_14_35.npy	train/labels/S2A_MSIL2A_20170409T105651_N0204_R094_T30UYC_20170409T110529_chip_14_35.npy	LW	0.3862152099609375	0.96899354412183	0.0595098952067758	No	Yes
SWED	train/images/S2A_MSIL2A_20170409T105651_N0204_R094_T30UYC_20170409T110529_image_14_36.npy	train/labels/S2A_MSIL2A_20170409T105651_N0204_R094_T30UYC_20170409T110529_chip_14_36.npy	LW	0.3531036376953125	0.9849587502476272	0.1739146053227589	No	Yes
SWED	train/images/S2A_MSIL2A_20170409T105651_N0204_R094_T30UYC_20170409T110529_image_14_37.npy	train/labels/S2A_MSIL2A_20170409T105651_N0204_R094_T30UYC_20170409T110529_chip_14_37.npy	LW	0.821563720703125	0.9818238211135843	0.1651988982436949	No	Yes
SWED	train/images/S2A_MSIL2A_20170409T105651_N0204_R094_T30UYC_20170409T110529_image_14_38.npy	train/labels/S2A_MSIL2A_20170409T105651_N0204_R094_T30UYC_20170409T110529_chip_14_38.npy	LW	0.93231201171875	0.9925484727538414	0.4033172412930924	No	Yes
SWED	train/images/S2A_MSIL2A_20170409T105651_N0204_R094_T30UYC_20170409T110529_image_14_4.npy	train/labels/S2A_MSIL2A_20170409T105651_N0204_R094_T30UYC_20170409T110529_chip_14_4.npy	LW	0.0004119873046875			Yes	No (Criterion 2 not met)
SWED	train/images/S2A_MSIL2A_20170409T105651_N0204_R094_T30UYC_20170409T110529_image_14_5.npy	train/labels/S2A_MSIL2A_20170409T105651_N0204_R094_T30UYC_20170409T110529_chip_14_5.npy	LW	0.0033416748046875			Yes	No (Criterion 2 not met)
SWED	train/images/S2A_MSIL2A_20170409T105651_N0204_R094_T30UYC_20170409T110529_image_14_6.npy	train/labels/S2A_MSIL2A_20170409T105651_N0204_R094_T30UYC_20170409T110529_chip_14_6.npy	LW	0.0015869140625			Yes	No (Criterion 2 not met)
SWED	train/images/S2A_MSIL2A_20170409T105651_N0204_R094_T30UYC_20170409T110529_image_14_7.npy	train/labels/S2A_MSIL2A_20170409T105651_N0204_R094_T30UYC_20170409T110529_chip_14_7.npy	LW	4.57763671875e-05			Yes	No (Criterion 2 not met)
SWED	train/images/S2A_MSIL2A_20170409T105651_N0204_R094_T30UYC_20170409T110529_image_14_8.npy	train/labels/S2A_MSIL2A_20170409T105651_N0204_R094_T30UYC_20170409T110529_chip_14_8.npy	LW	0.0001220703125			Yes	No (Criterion 2 not met)
SWED	train/images/S2A_MSIL2A_20170409T105651_N0204_R094_T30UYC_20170409T110529_image_14_9.npy	train/labels/S2A_MSIL2A_20170409T105651_N0204_R094_T30UYC_20170409T110529_chip_14_9.npy	LW	0.005035400390625	0.911750336023712	-0.1062057394858973	No	Yes
SWED	train/images/S2A_MSIL2A_20170409T105651_N0204_R094_T30UYC_20170409T110529_image_15_10.npy	train/labels/S2A_MSIL2A_20170409T105651_N0204_R094_T30UYC_20170409T110529_chip_15_10.npy	LW	6.103515625e-05			Yes	No (Criterion 2 not met)
SWED	train/images/S2A_MSIL2A_20170409T105651_N0204_R094_T30UYC_20170409T110529_image_15_11.npy	train/labels/S2A_MSIL2A_20170409T105651_N0204_R094_T30UYC_20170409T110529_chip_15_11.npy	LW	0.0002593994140625			Yes	No (Criterion 2 not met)
SWED	train/images/S2A_MSIL2A_20170409T105651_N0204_R094_T30UYC_20170409T110529_image_15_12.npy	train/labels/S2A_MSIL2A_20170409T105651_N0204_R094_T30UYC_20170409T110529_chip_15_12.npy	LW	0.0001373291015625			Yes	No (Criterion 2 not met)
SWED	train/images/S2A_MSIL2A_20170409T105651_N0204_R094_T30UYC_20170409T110529_image_15_13.npy	train/labels/S2A_MSIL2A_20170409T105651_N0204_R094_T30UYC_20170409T110529_chip_15_13.npy	LW	0.0019683837890625			Yes	No (Criterion 2 not met)
SWED	train/images/S2A_MSIL2A_20170409T105651_N0204_R094_T30UYC_20170409T110529_image_15_14.npy	train/labels/S2A_MSIL2A_20170409T105651_N0204_R094_T30UYC_20170409T110529_chip_15_14.npy	LW	0.0010833740234375			Yes	No (Criterion 2 not met)
SWED	train/images/S2A_MSIL2A_20170409T105651_N0204_R094_T30UYC_20170409T110529_image_15_15.npy	train/labels/S2A_MSIL2A_20170409T105651_N0204_R094_T30UYC_20170409T110529_chip_15_15.npy	LW	9.1552734375e-05			Yes	No (Criterion 2 not met)
SWED	train/images/S2A_MSIL2A_20170409T105651_N0204_R094_T30UYC_20170409T110529_image_15_16.npy	train/labels/S2A_MSIL2A_20170409T105651_N0204_R094_T30UYC_20170409T110529_chip_15_16.npy	LW	0.0017852783203125			Yes	No (Criterion 2 not met)
SWED	train/images/S2A_MSIL2A_20170409T105651_N0204_R094_T30UYC_20170409T110529_image_15_17.npy	train/labels/S2A_MSIL2A_20170409T105651_N0204_R094_T30UYC_20170409T110529_chip_15_17.npy	LW	0.0062713623046875	0.8378204136478364	-0.0305995875433727	No	Yes
SWED	train/images/S2A_MSIL2A_20170409T105651_N0204_R094_T30UYC_20170409T110529_image_15_18.npy	train/labels/S2A_MSIL2A_20170409T105651_N0204_R094_T30UYC_20170409T110529_chip_15_18.npy	LW	0.0080413818359375	0.8536647125625365	0.0431623489453975	No	Yes
SWED	train/images/S2A_MSIL2A_20170409T105651_N0204_R094_T30UYC_20170409T110529_image_15_19.npy	train/labels/S2A_MSIL2A_20170409T105651_N0204_R094_T30UYC_20170409T110529_chip_15_19.npy	LW	0.001068115234375			Yes	No (Criterion 2 not met)
SWED	train/images/S2A_MSIL2A_20170409T105651_N0204_R094_T30UYC_20170409T110529_image_15_2.npy	train/labels/S2A_MSIL2A_20170409T105651_N0204_R094_T30UYC_20170409T110529_chip_15_2.npy	LW	9.1552734375e-05			Yes	No (Criterion 2 not met)
SWED	train/images/S2A_MSIL2A_20170409T105651_N0204_R094_T30UYC_20170409T110529_image_15_20.npy	train/labels/S2A_MSIL2A_20170409T105651_N0204_R094_T30UYC_20170409T110529_chip_15_20.npy	LW	0.00042724609375			Yes	No (Criterion 2 not met)
SWED	train/images/S2A_MSIL2A_20170409T105651_N0204_R094_T30UYC_20170409T110529_image_15_21.npy	train/labels/S2A_MSIL2A_20170409T105651_N0204_R094_T30UYC_20170409T110529_chip_15_21.npy	LW	0.00628662109375	0.6744411133375142	-0.0197654164881349	No	Yes
SWED	train/images/S2A_MSIL2A_20170409T105651_N0204_R094_T30UYC_20170409T110529_image_15_22.npy	train/labels/S2A_MSIL2A_20170409T105651_N0204_R094_T30UYC_20170409T110529_chip_15_22.npy	LW	0.004119873046875			Yes	No (Criterion 2 not met)
SWED	train/images/S2A_MSIL2A_20170409T105651_N0204_R094_T30UYC_20170409T110529_image_15_23.npy	train/labels/S2A_MSIL2A_20170409T105651_N0204_R094_T30UYC_20170409T110529_chip_15_23.npy	LW	0.0023956298828125			Yes	No (Criterion 2 not met)
SWED	train/images/S2A_MSIL2A_20170409T105651_N0204_R094_T30UYC_20170409T110529_image_15_24.npy	train/labels/S2A_MSIL2A_20170409T105651_N0204_R094_T30UYC_20170409T110529_chip_15_24.npy	LW	0.00421142578125			Yes	No (Criterion 2 not met)
SWED	train/images/S2A_MSIL2A_20170409T105651_N0204_R094_T30UYC_20170409T110529_image_15_25.npy	train/labels/S2A_MSIL2A_20170409T105651_N0204_R094_T30UYC_20170409T110529_chip_15_25.npy	LW	0.002593994140625			Yes	No (Criterion 2 not met)
SWED	train/images/S2A_MSIL2A_20170409T105651_N0204_R094_T30UYC_20170409T110529_image_15_26.npy	train/labels/S2A_MSIL2A_20170409T105651_N0204_R094_T30UYC_20170409T110529_chip_15_26.npy	LW	0.0018463134765625			Yes	No (Criterion 2 not met)
SWED	train/images/S2A_MSIL2A_20170409T105651_N0204_R094_T30UYC_20170409T110529_image_15_27.npy	train/labels/S2A_MSIL2A_20170409T105651_N0204_R094_T30UYC_20170409T110529_chip_15_27.npy	LW	0.019012451171875	0.6895020336730414	0.2052322900328607	No	Yes
SWED	train/images/S2A_MSIL2A_20170409T105651_N0204_R094_T30UYC_20170409T110529_image_15_28.npy	train/labels/S2A_MSIL2A_20170409T105651_N0204_R094_T30UYC_20170409T110529_chip_15_28.npy	LW	0.0581207275390625	0.9025174608086276	-0.0006403117847998	No	Yes
SWED	train/images/S2A_MSIL2A_20170409T105651_N0204_R094_T30UYC_20170409T110529_image_15_29.npy	train/labels/S2A_MSIL2A_20170409T105651_N0204_R094_T30UYC_20170409T110529_chip_15_29.npy	LW	0.0039520263671875			Yes	No (Criterion 2 not met)
SWED	train/images/S2A_MSIL2A_20170409T105651_N0204_R094_T30UYC_20170409T110529_image_15_30.npy	train/labels/S2A_MSIL2A_20170409T105651_N0204_R094_T30UYC_20170409T110529_chip_15_30.npy	LW	0.001007080078125			Yes	No (Criterion 2 not met)
SWED	train/images/S2A_MSIL2A_20170409T105651_N0204_R094_T30UYC_20170409T110529_image_15_31.npy	train/labels/S2A_MSIL2A_20170409T105651_N0204_R094_T30UYC_20170409T110529_chip_15_31.npy	LW	0.00665283203125	0.8356003791856912	-0.0255743713546073	No	Yes
SWED	train/images/S2A_MSIL2A_20170409T105651_N0204_R094_T30UYC_20170409T110529_image_15_32.npy	train/labels/S2A_MSIL2A_20170409T105651_N0204_R094_T30UYC_20170409T110529_chip_15_32.npy	LW	0.009796142578125	0.8788394769327356	0.0685694320061635	No	Yes
SWED	train/images/S2A_MSIL2A_20170409T105651_N0204_R094_T30UYC_20170409T110529_image_15_33.npy	train/labels/S2A_MSIL2A_20170409T105651_N0204_R094_T30UYC_20170409T110529_chip_15_33.npy	LW	0.0019073486328125			Yes	No (Criterion 2 not met)
SWED	train/images/S2A_MSIL2A_20170409T105651_N0204_R094_T30UYC_20170409T110529_image_15_34.npy	train/labels/S2A_MSIL2A_20170409T105651_N0204_R094_T30UYC_20170409T110529_chip_15_34.npy	LW	0.0047149658203125			Yes	No (Criterion 2 not met)
SWED	train/images/S2A_MSIL2A_20170409T105651_N0204_R094_T30UYC_20170409T110529_image_15_35.npy	train/labels/S2A_MSIL2A_20170409T105651_N0204_R094_T30UYC_20170409T110529_chip_15_35.npy	LW	0.0005035400390625			Yes	No (Criterion 2 not met)
SWED	train/images/S2A_MSIL2A_20170409T105651_N0204_R094_T30UYC_20170409T110529_image_15_36.npy	train/labels/S2A_MSIL2A_20170409T105651_N0204_R094_T30UYC_20170409T110529_chip_15_36.npy	LW	0.63665771484375	0.9914738951060272	0.3235005355974129	No	Yes
SWED	train/images/S2A_MSIL2A_20170409T105651_N0204_R094_T30UYC_20170409T110529_image_15_4.npy	train/labels/S2A_MSIL2A_20170409T105651_N0204_R094_T30UYC_20170409T110529_chip_15_4.npy	LW	0.00048828125			Yes	No (Criterion 2 not met)
SWED	train/images/S2A_MSIL2A_20170409T105651_N0204_R094_T30UYC_20170409T110529_image_15_40.npy	train/labels/S2A_MSIL2A_20170409T105651_N0204_R094_T30UYC_20170409T110529_chip_15_40.npy	LW	0.9999237060546876			Yes	No (Criterion 2 not met)
SWED	train/images/S2A_MSIL2A_20170409T105651_N0204_R094_T30UYC_20170409T110529_image_15_41.npy	train/labels/S2A_MSIL2A_20170409T105651_N0204_R094_T30UYC_20170409T110529_chip_15_41.npy	LW	0.9998779296875			Yes	No (Criterion 2 not met)
SWED	train/images/S2A_MSIL2A_20170409T105651_N0204_R094_T30UYC_20170409T110529_image_15_5.npy	train/labels/S2A_MSIL2A_20170409T105651_N0204_R094_T30UYC_20170409T110529_chip_15_5.npy	LW	0.0003662109375			Yes	No (Criterion 2 not met)
SWED	train/images/S2A_MSIL2A_20170409T105651_N0204_R094_T30UYC_20170409T110529_image_15_7.npy	train/labels/S2A_MSIL2A_20170409T105651_N0204_R094_T30UYC_20170409T110529_chip_15_7.npy	LW	3.0517578125e-05			Yes	No (Criterion 2 not met)
SWED	train/images/S2A_MSIL2A_20170409T105651_N0204_R094_T30UYC_20170409T110529_image_15_8.npy	train/labels/S2A_MSIL2A_20170409T105651_N0204_R094_T30UYC_20170409T110529_chip_15_8.npy	LW	0.0012359619140625			Yes	No (Criterion 2 not met)
SWED	train/images/S2A_MSIL2A_20170409T105651_N0204_R094_T30UYC_20170409T110529_image_15_9.npy	train/labels/S2A_MSIL2A_20170409T105651_N0204_R094_T30UYC_20170409T110529_chip_15_9.npy	LW	0.0012664794921875			Yes	No (Criterion 2 not met)
SWED	train/images/S2A_MSIL2A_20170409T105651_N0204_R094_T30UYC_20170409T110529_image_16_0.npy	train/labels/S2A_MSIL2A_20170409T105651_N0204_R094_T30UYC_20170409T110529_chip_16_0.npy	LW	0.0003662109375			Yes	No (Criterion 2 not met)
SWED	train/images/S2A_MSIL2A_20170409T105651_N0204_R094_T30UYC_20170409T110529_image_16_1.npy	train/labels/S2A_MSIL2A_20170409T105651_N0204_R094_T30UYC_20170409T110529_chip_16_1.npy	LW	0.0004425048828125			Yes	No (Criterion 2 not met)
SWED	train/images/S2A_MSIL2A_20170409T105651_N0204_R094_T30UYC_20170409T110529_image_16_10.npy	train/labels/S2A_MSIL2A_20170409T105651_N0204_R094_T30UYC_20170409T110529_chip_16_10.npy	LW	0.002593994140625			Yes	No (Criterion 2 not met)
SWED	train/images/S2A_MSIL2A_20170409T105651_N0204_R094_T30UYC_20170409T110529_image_16_11.npy	train/labels/S2A_MSIL2A_20170409T105651_N0204_R094_T30UYC_20170409T110529_chip_16_11.npy	LW	0.0022430419921875			Yes	No (Criterion 2 not met)
SWED	train/images/S2A_MSIL2A_20170409T105651_N0204_R094_T30UYC_20170409T110529_image_16_12.npy	train/labels/S2A_MSIL2A_20170409T105651_N0204_R094_T30UYC_20170409T110529_chip_16_12.npy	LW	0.0004425048828125			Yes	No (Criterion 2 not met)
SWED	train/images/S2A_MSIL2A_20170409T105651_N0204_R094_T30UYC_20170409T110529_image_16_15.npy	train/labels/S2A_MSIL2A_20170409T105651_N0204_R094_T30UYC_20170409T110529_chip_16_15.npy	LW	0.0037994384765625			Yes	No (Criterion 2 not met)
SWED	train/images/S2A_MSIL2A_20170409T105651_N0204_R094_T30UYC_20170409T110529_image_16_16.npy	train/labels/S2A_MSIL2A_20170409T105651_N0204_R094_T30UYC_20170409T110529_chip_16_16.npy	LW	0.0017242431640625			Yes	No (Criterion 2 not met)
SWED	train/images/S2A_MSIL2A_20170409T105651_N0204_R094_T30UYC_20170409T110529_image_16_17.npy	train/labels/S2A_MSIL2A_20170409T105651_N0204_R094_T30UYC_20170409T110529_chip_16_17.npy	LW	0.006134033203125	0.8913132795114295	-0.0806107581300389	No	Yes
SWED	train/images/S2A_MSIL2A_20170409T105651_N0204_R094_T30UYC_20170409T110529_image_16_18.npy	train/labels/S2A_MSIL2A_20170409T105651_N0204_R094_T30UYC_20170409T110529_chip_16_18.npy	LW	0.000701904296875			Yes	No (Criterion 2 not met)
SWED	train/images/S2A_MSIL2A_20170409T105651_N0204_R094_T30UYC_20170409T110529_image_16_19.npy	train/labels/S2A_MSIL2A_20170409T105651_N0204_R094_T30UYC_20170409T110529_chip_16_19.npy	LW	0.0001373291015625			Yes	No (Criterion 2 not met)
SWED	train/images/S2A_MSIL2A_20170409T105651_N0204_R094_T30UYC_20170409T110529_image_16_20.npy	train/labels/S2A_MSIL2A_20170409T105651_N0204_R094_T30UYC_20170409T110529_chip_16_20.npy	LW	0.0020751953125			Yes	No (Criterion 2 not met)
SWED	train/images/S2A_MSIL2A_20170409T105651_N0204_R094_T30UYC_20170409T110529_image_16_21.npy	train/labels/S2A_MSIL2A_20170409T105651_N0204_R094_T30UYC_20170409T110529_chip_16_21.npy	LW	0.0009613037109375			Yes	No (Criterion 2 not met)
SWED	train/images/S2A_MSIL2A_20170409T105651_N0204_R094_T30UYC_20170409T110529_image_16_22.npy	train/labels/S2A_MSIL2A_20170409T105651_N0204_R094_T30UYC_20170409T110529_chip_16_22.npy	LW	0.00421142578125			Yes	No (Criterion 2 not met)
SWED	train/images/S2A_MSIL2A_20170409T105651_N0204_R094_T30UYC_20170409T110529_image_16_23.npy	train/labels/S2A_MSIL2A_20170409T105651_N0204_R094_T30UYC_20170409T110529_chip_16_23.npy	LW	0.0023956298828125			Yes	No (Criterion 2 not met)
SWED	train/images/S2A_MSIL2A_20170409T105651_N0204_R094_T30UYC_20170409T110529_image_16_24.npy	train/labels/S2A_MSIL2A_20170409T105651_N0204_R094_T30UYC_20170409T110529_chip_16_24.npy	LW	0.001556396484375			Yes	No (Criterion 2 not met)
SWED	train/images/S2A_MSIL2A_20170409T105651_N0204_R094_T30UYC_20170409T110529_image_16_25.npy	train/labels/S2A_MSIL2A_20170409T105651_N0204_R094_T30UYC_20170409T110529_chip_16_25.npy	LW	0.000213623046875			Yes	No (Criterion 2 not met)
SWED	train/images/S2A_MSIL2A_20170409T105651_N0204_R094_T30UYC_20170409T110529_image_16_26.npy	train/labels/S2A_MSIL2A_20170409T105651_N0204_R094_T30UYC_20170409T110529_chip_16_26.npy	LW	0.003265380859375			Yes	No (Criterion 2 not met)
SWED	train/images/S2A_MSIL2A_20170409T105651_N0204_R094_T30UYC_20170409T110529_image_16_27.npy	train/labels/S2A_MSIL2A_20170409T105651_N0204_R094_T30UYC_20170409T110529_chip_16_27.npy	LW	0.0006866455078125			Yes	No (Criterion 2 not met)
SWED	train/images/S2A_MSIL2A_20170409T105651_N0204_R094_T30UYC_20170409T110529_image_16_28.npy	train/labels/S2A_MSIL2A_20170409T105651_N0204_R094_T30UYC_20170409T110529_chip_16_28.npy	LW	0.0217437744140625	0.8886557794333779	-0.0006349368668211	No	Yes
SWED	train/images/S2A_MSIL2A_20170409T105651_N0204_R094_T30UYC_20170409T110529_image_16_29.npy	train/labels/S2A_MSIL2A_20170409T105651_N0204_R094_T30UYC_20170409T110529_chip_16_29.npy	LW	0.004180908203125			Yes	No (Criterion 2 not met)
SWED	train/images/S2A_MSIL2A_20170409T105651_N0204_R094_T30UYC_20170409T110529_image_16_30.npy	train/labels/S2A_MSIL2A_20170409T105651_N0204_R094_T30UYC_20170409T110529_chip_16_30.npy	LW	0.0055694580078125	0.8047563588439821	-0.0060206497530993	No	Yes
SWED	train/images/S2A_MSIL2A_20170409T105651_N0204_R094_T30UYC_20170409T110529_image_16_31.npy	train/labels/S2A_MSIL2A_20170409T105651_N0204_R094_T30UYC_20170409T110529_chip_16_31.npy	LW	0.0047760009765625			Yes	No (Criterion 2 not met)
SWED	train/images/S2A_MSIL2A_20170409T105651_N0204_R094_T30UYC_20170409T110529_image_16_32.npy	train/labels/S2A_MSIL2A_20170409T105651_N0204_R094_T30UYC_20170409T110529_chip_16_32.npy	LW	0.00286865234375			Yes	No (Criterion 2 not met)
SWED	train/images/S2A_MSIL2A_20170409T105651_N0204_R094_T30UYC_20170409T110529_image_16_33.npy	train/labels/S2A_MSIL2A_20170409T105651_N0204_R094_T30UYC_20170409T110529_chip_16_33.npy	LW	0.0042266845703125			Yes	No (Criterion 2 not met)
SWED	train/images/S2A_MSIL2A_20170409T105651_N0204_R094_T30UYC_20170409T110529_image_16_34.npy	train/labels/S2A_MSIL2A_20170409T105651_N0204_R094_T30UYC_20170409T110529_chip_16_34.npy	LW	0.020294189453125	0.926807249262568	-0.0227311201897587	No	Yes
SWED	train/images/S2A_MSIL2A_20170409T105651_N0204_R094_T30UYC_20170409T110529_image_16_35.npy	train/labels/S2A_MSIL2A_20170409T105651_N0204_R094_T30UYC_20170409T110529_chip_16_35.npy	LW	0.3921356201171875	0.9202045374467024	-0.2387512668323933	No	Yes
SWED	train/images/S2A_MSIL2A_20170409T105651_N0204_R094_T30UYC_20170409T110529_image_16_36.npy	train/labels/S2A_MSIL2A_20170409T105651_N0204_R094_T30UYC_20170409T110529_chip_16_36.npy	LW	0.917236328125	0.9514958635573758	0.3175477286665674	No	Yes
SWED	train/images/S2A_MSIL2A_20170409T105651_N0204_R094_T30UYC_20170409T110529_image_16_4.npy	train/labels/S2A_MSIL2A_20170409T105651_N0204_R094_T30UYC_20170409T110529_chip_16_4.npy	LW	0.000152587890625			Yes	No (Criterion 2 not met)
SWED	train/images/S2A_MSIL2A_20170409T105651_N0204_R094_T30UYC_20170409T110529_image_16_5.npy	train/labels/S2A_MSIL2A_20170409T105651_N0204_R094_T30UYC_20170409T110529_chip_16_5.npy	LW	0.0009918212890625			Yes	No (Criterion 2 not met)
SWED	train/images/S2A_MSIL2A_20170409T105651_N0204_R094_T30UYC_20170409T110529_image_16_7.npy	train/labels/S2A_MSIL2A_20170409T105651_N0204_R094_T30UYC_20170409T110529_chip_16_7.npy	LW	3.0517578125e-05			Yes	No (Criterion 2 not met)
SWED	train/images/S2A_MSIL2A_20170409T105651_N0204_R094_T30UYC_20170409T110529_image_16_8.npy	train/labels/S2A_MSIL2A_20170409T105651_N0204_R094_T30UYC_20170409T110529_chip_16_8.npy	LW	4.57763671875e-05			Yes	No (Criterion 2 not met)
SWED	train/images/S2A_MSIL2A_20170409T105651_N0204_R094_T30UYC_20170409T110529_image_16_9.npy	train/labels/S2A_MSIL2A_20170409T105651_N0204_R094_T30UYC_20170409T110529_chip_16_9.npy	LW	0.0010223388671875			Yes	No (Criterion 2 not met)
SWED	train/images/S2A_MSIL2A_20170409T105651_N0204_R094_T30UYC_20170409T110529_image_17_11.npy	train/labels/S2A_MSIL2A_20170409T105651_N0204_R094_T30UYC_20170409T110529_chip_17_11.npy	LW	0.0043487548828125			Yes	No (Criterion 2 not met)
SWED	train/images/S2A_MSIL2A_20170409T105651_N0204_R094_T30UYC_20170409T110529_image_17_12.npy	train/labels/S2A_MSIL2A_20170409T105651_N0204_R094_T30UYC_20170409T110529_chip_17_12.npy	LW	0.000244140625			Yes	No (Criterion 2 not met)
SWED	train/images/S2A_MSIL2A_20170409T105651_N0204_R094_T30UYC_20170409T110529_image_17_13.npy	train/labels/S2A_MSIL2A_20170409T105651_N0204_R094_T30UYC_20170409T110529_chip_17_13.npy	LW	0.0032806396484375			Yes	No (Criterion 2 not met)
SWED	train/images/S2A_MSIL2A_20170409T105651_N0204_R094_T30UYC_20170409T110529_image_17_14.npy	train/labels/S2A_MSIL2A_20170409T105651_N0204_R094_T30UYC_20170409T110529_chip_17_14.npy	LW	0.000274658203125			Yes	No (Criterion 2 not met)
SWED	train/images/S2A_MSIL2A_20170409T105651_N0204_R094_T30UYC_20170409T110529_image_17_15.npy	train/labels/S2A_MSIL2A_20170409T105651_N0204_R094_T30UYC_20170409T110529_chip_17_15.npy	LW	0.0039215087890625			Yes	No (Criterion 2 not met)
SWED	train/images/S2A_MSIL2A_20170409T105651_N0204_R094_T30UYC_20170409T110529_image_17_16.npy	train/labels/S2A_MSIL2A_20170409T105651_N0204_R094_T30UYC_20170409T110529_chip_17_16.npy	LW	9.1552734375e-05			Yes	No (Criterion 2 not met)
SWED	train/images/S2A_MSIL2A_20170409T105651_N0204_R094_T30UYC_20170409T110529_image_17_17.npy	train/labels/S2A_MSIL2A_20170409T105651_N0204_R094_T30UYC_20170409T110529_chip_17_17.npy	LW	0.0041351318359375			Yes	No (Criterion 2 not met)
SWED	train/images/S2A_MSIL2A_20170409T105651_N0204_R094_T30UYC_20170409T110529_image_17_18.npy	train/labels/S2A_MSIL2A_20170409T105651_N0204_R094_T30UYC_20170409T110529_chip_17_18.npy	LW	0.0005035400390625			Yes	No (Criterion 2 not met)
SWED	train/images/S2A_MSIL2A_20170409T105651_N0204_R094_T30UYC_20170409T110529_image_17_19.npy	train/labels/S2A_MSIL2A_20170409T105651_N0204_R094_T30UYC_20170409T110529_chip_17_19.npy	LW	0.0009002685546875			Yes	No (Criterion 2 not met)
SWED	train/images/S2A_MSIL2A_20170409T105651_N0204_R094_T30UYC_20170409T110529_image_17_2.npy	train/labels/S2A_MSIL2A_20170409T105651_N0204_R094_T30UYC_20170409T110529_chip_17_2.npy	LW	0.0001068115234375			Yes	No (Criterion 2 not met)
SWED	train/images/S2A_MSIL2A_20170409T105651_N0204_R094_T30UYC_20170409T110529_image_17_20.npy	train/labels/S2A_MSIL2A_20170409T105651_N0204_R094_T30UYC_20170409T110529_chip_17_20.npy	LW	0.001800537109375			Yes	No (Criterion 2 not met)
SWED	train/images/S2A_MSIL2A_20170409T105651_N0204_R094_T30UYC_20170409T110529_image_17_21.npy	train/labels/S2A_MSIL2A_20170409T105651_N0204_R094_T30UYC_20170409T110529_chip_17_21.npy	LW	0.002227783203125			Yes	No (Criterion 2 not met)
SWED	train/images/S2A_MSIL2A_20170409T105651_N0204_R094_T30UYC_20170409T110529_image_17_22.npy	train/labels/S2A_MSIL2A_20170409T105651_N0204_R094_T30UYC_20170409T110529_chip_17_22.npy	LW	0.0006256103515625			Yes	No (Criterion 2 not met)
SWED	train/images/S2A_MSIL2A_20170409T105651_N0204_R094_T30UYC_20170409T110529_image_17_23.npy	train/labels/S2A_MSIL2A_20170409T105651_N0204_R094_T30UYC_20170409T110529_chip_17_23.npy	LW	0.00189208984375			Yes	No (Criterion 2 not met)
SWED	train/images/S2A_MSIL2A_20170409T105651_N0204_R094_T30UYC_20170409T110529_image_17_24.npy	train/labels/S2A_MSIL2A_20170409T105651_N0204_R094_T30UYC_20170409T110529_chip_17_24.npy	LW	0.0019073486328125			Yes	No (Criterion 2 not met)
SWED	train/images/S2A_MSIL2A_20170409T105651_N0204_R094_T30UYC_20170409T110529_image_17_25.npy	train/labels/S2A_MSIL2A_20170409T105651_N0204_R094_T30UYC_20170409T110529_chip_17_25.npy	LW	0.001312255859375			Yes	No (Criterion 2 not met)
SWED	train/images/S2A_MSIL2A_20170409T105651_N0204_R094_T30UYC_20170409T110529_image_17_26.npy	train/labels/S2A_MSIL2A_20170409T105651_N0204_R094_T30UYC_20170409T110529_chip_17_26.npy	LW	0.0001068115234375			Yes	No (Criterion 2 not met)
SWED	train/images/S2A_MSIL2A_20170409T105651_N0204_R094_T30UYC_20170409T110529_image_17_27.npy	train/labels/S2A_MSIL2A_20170409T105651_N0204_R094_T30UYC_20170409T110529_chip_17_27.npy	LW	0.01287841796875	0.7838062238301584	0.1597158155457511	No	Yes
SWED	train/images/S2A_MSIL2A_20170409T105651_N0204_R094_T30UYC_20170409T110529_image_17_28.npy	train/labels/S2A_MSIL2A_20170409T105651_N0204_R094_T30UYC_20170409T110529_chip_17_28.npy	LW	0.0116729736328125	0.8944498814010957	-0.0016397057220145	No	Yes
SWED	train/images/S2A_MSIL2A_20170409T105651_N0204_R094_T30UYC_20170409T110529_image_17_29.npy	train/labels/S2A_MSIL2A_20170409T105651_N0204_R094_T30UYC_20170409T110529_chip_17_29.npy	LW	0.0141448974609375	0.908594134337396	-9.889980401045148e-05	No	Yes
SWED	train/images/S2A_MSIL2A_20170409T105651_N0204_R094_T30UYC_20170409T110529_image_17_3.npy	train/labels/S2A_MSIL2A_20170409T105651_N0204_R094_T30UYC_20170409T110529_chip_17_3.npy	LW	4.57763671875e-05			Yes	No (Criterion 2 not met)
SWED	train/images/S2A_MSIL2A_20170409T105651_N0204_R094_T30UYC_20170409T110529_image_17_30.npy	train/labels/S2A_MSIL2A_20170409T105651_N0204_R094_T30UYC_20170409T110529_chip_17_30.npy	LW	0.0008697509765625			Yes	No (Criterion 2 not met)
SWED	train/images/S2A_MSIL2A_20170409T105651_N0204_R094_T30UYC_20170409T110529_image_17_31.npy	train/labels/S2A_MSIL2A_20170409T105651_N0204_R094_T30UYC_20170409T110529_chip_17_31.npy	LW	0.00360107421875			Yes	No (Criterion 2 not met)
SWED	train/images/S2A_MSIL2A_20170409T105651_N0204_R094_T30UYC_20170409T110529_image_17_32.npy	train/labels/S2A_MSIL2A_20170409T105651_N0204_R094_T30UYC_20170409T110529_chip_17_32.npy	LW	0.0170135498046875	0.9460197299794356	-0.0957483985191535	No	Yes
SWED	train/images/S2A_MSIL2A_20170409T105651_N0204_R094_T30UYC_20170409T110529_image_17_33.npy	train/labels/S2A_MSIL2A_20170409T105651_N0204_R094_T30UYC_20170409T110529_chip_17_33.npy	LW	0.00067138671875			Yes	No (Criterion 2 not met)
SWED	train/images/S2A_MSIL2A_20170409T105651_N0204_R094_T30UYC_20170409T110529_image_17_34.npy	train/labels/S2A_MSIL2A_20170409T105651_N0204_R094_T30UYC_20170409T110529_chip_17_34.npy	LW	0.186614990234375	0.9379723788116288	-0.158018410911392	No	Yes
SWED	train/images/S2A_MSIL2A_20170409T105651_N0204_R094_T30UYC_20170409T110529_image_17_35.npy	train/labels/S2A_MSIL2A_20170409T105651_N0204_R094_T30UYC_20170409T110529_chip_17_35.npy	LW	0.5466156005859375	0.9047974007397428	-0.2383010306072665	No	Yes
SWED	train/images/S2A_MSIL2A_20170409T105651_N0204_R094_T30UYC_20170409T110529_image_17_36.npy	train/labels/S2A_MSIL2A_20170409T105651_N0204_R094_T30UYC_20170409T110529_chip_17_36.npy	LW	0.49053955078125	0.8975529706871543	-0.2770774424338264	No	Yes
SWED	train/images/S2A_MSIL2A_20170409T105651_N0204_R094_T30UYC_20170409T110529_image_17_37.npy	train/labels/S2A_MSIL2A_20170409T105651_N0204_R094_T30UYC_20170409T110529_chip_17_37.npy	LW	0.81903076171875	0.9902603791985882	0.2599408615526473	No	Yes
SWED	train/images/S2A_MSIL2A_20170409T105651_N0204_R094_T30UYC_20170409T110529_image_17_4.npy	train/labels/S2A_MSIL2A_20170409T105651_N0204_R094_T30UYC_20170409T110529_chip_17_4.npy	LW	0.000457763671875			Yes	No (Criterion 2 not met)
SWED	train/images/S2A_MSIL2A_20170409T105651_N0204_R094_T30UYC_20170409T110529_image_17_5.npy	train/labels/S2A_MSIL2A_20170409T105651_N0204_R094_T30UYC_20170409T110529_chip_17_5.npy	LW	3.0517578125e-05			Yes	No (Criterion 2 not met)
SWED	train/images/S2A_MSIL2A_20170409T105651_N0204_R094_T30UYC_20170409T110529_image_17_6.npy	train/labels/S2A_MSIL2A_20170409T105651_N0204_R094_T30UYC_20170409T110529_chip_17_6.npy	LW	6.103515625e-05			Yes	No (Criterion 2 not met)
SWED	train/images/S2A_MSIL2A_20170409T105651_N0204_R094_T30UYC_20170409T110529_image_17_7.npy	train/labels/S2A_MSIL2A_20170409T105651_N0204_R094_T30UYC_20170409T110529_chip_17_7.npy	LW	7.62939453125e-05			Yes	No (Criterion 2 not met)
SWED	train/images/S2A_MSIL2A_20170409T105651_N0204_R094_T30UYC_20170409T110529_image_17_8.npy	train/labels/S2A_MSIL2A_20170409T105651_N0204_R094_T30UYC_20170409T110529_chip_17_8.npy	LW	0.00494384765625			Yes	No (Criterion 2 not met)
SWED	train/images/S2A_MSIL2A_20170409T105651_N0204_R094_T30UYC_20170409T110529_image_17_9.npy	train/labels/S2A_MSIL2A_20170409T105651_N0204_R094_T30UYC_20170409T110529_chip_17_9.npy	LW	0.000457763671875			Yes	No (Criterion 2 not met)
SWED	train/images/S2A_MSIL2A_20170409T105651_N0204_R094_T30UYC_20170409T110529_image_18_10.npy	train/labels/S2A_MSIL2A_20170409T105651_N0204_R094_T30UYC_20170409T110529_chip_18_10.npy	LW	0.0001678466796875			Yes	No (Criterion 2 not met)
SWED	train/images/S2A_MSIL2A_20170409T105651_N0204_R094_T30UYC_20170409T110529_image_18_11.npy	train/labels/S2A_MSIL2A_20170409T105651_N0204_R094_T30UYC_20170409T110529_chip_18_11.npy	LW	0.002838134765625			Yes	No (Criterion 2 not met)
SWED	train/images/S2A_MSIL2A_20170409T105651_N0204_R094_T30UYC_20170409T110529_image_18_12.npy	train/labels/S2A_MSIL2A_20170409T105651_N0204_R094_T30UYC_20170409T110529_chip_18_12.npy	LW	0.00311279296875			Yes	No (Criterion 2 not met)
SWED	train/images/S2A_MSIL2A_20170409T105651_N0204_R094_T30UYC_20170409T110529_image_18_13.npy	train/labels/S2A_MSIL2A_20170409T105651_N0204_R094_T30UYC_20170409T110529_chip_18_13.npy	LW	0.00323486328125			Yes	No (Criterion 2 not met)
SWED	train/images/S2A_MSIL2A_20170409T105651_N0204_R094_T30UYC_20170409T110529_image_18_14.npy	train/labels/S2A_MSIL2A_20170409T105651_N0204_R094_T30UYC_20170409T110529_chip_18_14.npy	LW	0.003631591796875			Yes	No (Criterion 2 not met)
SWED	train/images/S2A_MSIL2A_20170409T105651_N0204_R094_T30UYC_20170409T110529_image_18_15.npy	train/labels/S2A_MSIL2A_20170409T105651_N0204_R094_T30UYC_20170409T110529_chip_18_15.npy	LW	3.0517578125e-05			Yes	No (Criterion 2 not met)
SWED	train/images/S2A_MSIL2A_20170409T105651_N0204_R094_T30UYC_20170409T110529_image_18_16.npy	train/labels/S2A_MSIL2A_20170409T105651_N0204_R094_T30UYC_20170409T110529_chip_18_16.npy	LW	0.0016021728515625			Yes	No (Criterion 2 not met)
SWED	train/images/S2A_MSIL2A_20170409T105651_N0204_R094_T30UYC_20170409T110529_image_18_17.npy	train/labels/S2A_MSIL2A_20170409T105651_N0204_R094_T30UYC_20170409T110529_chip_18_17.npy	LW	4.57763671875e-05			Yes	No (Criterion 2 not met)
SWED	train/images/S2A_MSIL2A_20170409T105651_N0204_R094_T30UYC_20170409T110529_image_18_19.npy	train/labels/S2A_MSIL2A_20170409T105651_N0204_R094_T30UYC_20170409T110529_chip_18_19.npy	LW	0.01043701171875	0.8803659171165159	0.3388751853930628	No	Yes
SWED	train/images/S2A_MSIL2A_20170409T105651_N0204_R094_T30UYC_20170409T110529_image_18_2.npy	train/labels/S2A_MSIL2A_20170409T105651_N0204_R094_T30UYC_20170409T110529_chip_18_2.npy	LW	6.103515625e-05			Yes	No (Criterion 2 not met)
SWED	train/images/S2A_MSIL2A_20170409T105651_N0204_R094_T30UYC_20170409T110529_image_18_20.npy	train/labels/S2A_MSIL2A_20170409T105651_N0204_R094_T30UYC_20170409T110529_chip_18_20.npy	LW	0.002166748046875			Yes	No (Criterion 2 not met)
SWED	train/images/S2A_MSIL2A_20170409T105651_N0204_R094_T30UYC_20170409T110529_image_18_21.npy	train/labels/S2A_MSIL2A_20170409T105651_N0204_R094_T30UYC_20170409T110529_chip_18_21.npy	LW	0.0063018798828125	0.920662493479395	0.0247929488656961	No	Yes
SWED	train/images/S2A_MSIL2A_20170409T105651_N0204_R094_T30UYC_20170409T110529_image_18_22.npy	train/labels/S2A_MSIL2A_20170409T105651_N0204_R094_T30UYC_20170409T110529_chip_18_22.npy	LW	0.0004119873046875			Yes	No (Criterion 2 not met)
SWED	train/images/S2A_MSIL2A_20170409T105651_N0204_R094_T30UYC_20170409T110529_image_18_23.npy	train/labels/S2A_MSIL2A_20170409T105651_N0204_R094_T30UYC_20170409T110529_chip_18_23.npy	LW	0.003204345703125			Yes	No (Criterion 2 not met)
SWED	train/images/S2A_MSIL2A_20170409T105651_N0204_R094_T30UYC_20170409T110529_image_18_24.npy	train/labels/S2A_MSIL2A_20170409T105651_N0204_R094_T30UYC_20170409T110529_chip_18_24.npy	LW	0.010406494140625	0.8851646272094309	0.0040407399561252	No	Yes
SWED	train/images/S2A_MSIL2A_20170409T105651_N0204_R094_T30UYC_20170409T110529_image_18_25.npy	train/labels/S2A_MSIL2A_20170409T105651_N0204_R094_T30UYC_20170409T110529_chip_18_25.npy	LW	0.0052337646484375	0.8649079250383395	0.3171958697263964	No	Yes
SWED	train/images/S2A_MSIL2A_20170409T105651_N0204_R094_T30UYC_20170409T110529_image_18_26.npy	train/labels/S2A_MSIL2A_20170409T105651_N0204_R094_T30UYC_20170409T110529_chip_18_26.npy	LW	0.0001373291015625			Yes	No (Criterion 2 not met)
SWED	train/images/S2A_MSIL2A_20170409T105651_N0204_R094_T30UYC_20170409T110529_image_18_27.npy	train/labels/S2A_MSIL2A_20170409T105651_N0204_R094_T30UYC_20170409T110529_chip_18_27.npy	LW	0.0134429931640625	0.8788014469179333	-0.0477289847550721	No	Yes
SWED	train/images/S2A_MSIL2A_20170409T105651_N0204_R094_T30UYC_20170409T110529_image_18_28.npy	train/labels/S2A_MSIL2A_20170409T105651_N0204_R094_T30UYC_20170409T110529_chip_18_28.npy	LW	0.0967864990234375	0.933252971425027	-0.0217570640180379	No	Yes
SWED	train/images/S2A_MSIL2A_20170409T105651_N0204_R094_T30UYC_20170409T110529_image_18_29.npy	train/labels/S2A_MSIL2A_20170409T105651_N0204_R094_T30UYC_20170409T110529_chip_18_29.npy	LW	0.017974853515625	0.825003561365951	-0.0321909761359368	No	Yes
SWED	train/images/S2A_MSIL2A_20170409T105651_N0204_R094_T30UYC_20170409T110529_image_18_3.npy	train/labels/S2A_MSIL2A_20170409T105651_N0204_R094_T30UYC_20170409T110529_chip_18_3.npy	LW	0.0001220703125			Yes	No (Criterion 2 not met)
SWED	train/images/S2A_MSIL2A_20170409T105651_N0204_R094_T30UYC_20170409T110529_image_18_30.npy	train/labels/S2A_MSIL2A_20170409T105651_N0204_R094_T30UYC_20170409T110529_chip_18_30.npy	LW	0.0047454833984375			Yes	No (Criterion 2 not met)
SWED	train/images/S2A_MSIL2A_20170409T105651_N0204_R094_T30UYC_20170409T110529_image_18_31.npy	train/labels/S2A_MSIL2A_20170409T105651_N0204_R094_T30UYC_20170409T110529_chip_18_31.npy	LW	0.0024566650390625			Yes	No (Criterion 2 not met)
SWED	train/images/S2A_MSIL2A_20170409T105651_N0204_R094_T30UYC_20170409T110529_image_18_32.npy	train/labels/S2A_MSIL2A_20170409T105651_N0204_R094_T30UYC_20170409T110529_chip_18_32.npy	LW	0.0115966796875	0.9190110749126528	0.0638081714696441	No	Yes
SWED	train/images/S2A_MSIL2A_20170409T105651_N0204_R094_T30UYC_20170409T110529_image_18_33.npy	train/labels/S2A_MSIL2A_20170409T105651_N0204_R094_T30UYC_20170409T110529_chip_18_33.npy	LW	0.000457763671875			Yes	No (Criterion 2 not met)
SWED	train/images/S2A_MSIL2A_20170409T105651_N0204_R094_T30UYC_20170409T110529_image_18_34.npy	train/labels/S2A_MSIL2A_20170409T105651_N0204_R094_T30UYC_20170409T110529_chip_18_34.npy	LW	0.0064239501953125	0.8538504975732639	0.2247467913755858	No	Yes
SWED	train/images/S2A_MSIL2A_20170409T105651_N0204_R094_T30UYC_20170409T110529_image_18_35.npy	train/labels/S2A_MSIL2A_20170409T105651_N0204_R094_T30UYC_20170409T110529_chip_18_35.npy	LW	0.0172576904296875	0.9389054933855112	0.0471981667926467	No	Yes
SWED	train/images/S2A_MSIL2A_20170409T105651_N0204_R094_T30UYC_20170409T110529_image_18_36.npy	train/labels/S2A_MSIL2A_20170409T105651_N0204_R094_T30UYC_20170409T110529_chip_18_36.npy	LW	0.2760162353515625	0.9712434693689312	0.0734536555757602	No	Yes
SWED	train/images/S2A_MSIL2A_20170409T105651_N0204_R094_T30UYC_20170409T110529_image_18_37.npy	train/labels/S2A_MSIL2A_20170409T105651_N0204_R094_T30UYC_20170409T110529_chip_18_37.npy	LW	0.9870758056640624	0.9768337429096924	0.3499444842002444	No	Yes
SWED	train/images/S2A_MSIL2A_20170409T105651_N0204_R094_T30UYC_20170409T110529_image_18_4.npy	train/labels/S2A_MSIL2A_20170409T105651_N0204_R094_T30UYC_20170409T110529_chip_18_4.npy	LW	0.000457763671875			Yes	No (Criterion 2 not met)
SWED	train/images/S2A_MSIL2A_20170409T105651_N0204_R094_T30UYC_20170409T110529_image_18_5.npy	train/labels/S2A_MSIL2A_20170409T105651_N0204_R094_T30UYC_20170409T110529_chip_18_5.npy	LW	0.000762939453125			Yes	No (Criterion 2 not met)
SWED	train/images/S2A_MSIL2A_20170409T105651_N0204_R094_T30UYC_20170409T110529_image_18_6.npy	train/labels/S2A_MSIL2A_20170409T105651_N0204_R094_T30UYC_20170409T110529_chip_18_6.npy	LW	0.0009613037109375			Yes	No (Criterion 2 not met)
SWED	train/images/S2A_MSIL2A_20170409T105651_N0204_R094_T30UYC_20170409T110529_image_18_7.npy	train/labels/S2A_MSIL2A_20170409T105651_N0204_R094_T30UYC_20170409T110529_chip_18_7.npy	LW	0.000335693359375			Yes	No (Criterion 2 not met)
SWED	train/images/S2A_MSIL2A_20170409T105651_N0204_R094_T30UYC_20170409T110529_image_18_8.npy	train/labels/S2A_MSIL2A_20170409T105651_N0204_R094_T30UYC_20170409T110529_chip_18_8.npy	LW	0.0006866455078125			Yes	No (Criterion 2 not met)
SWED	train/images/S2A_MSIL2A_20170409T105651_N0204_R094_T30UYC_20170409T110529_image_18_9.npy	train/labels/S2A_MSIL2A_20170409T105651_N0204_R094_T30UYC_20170409T110529_chip_18_9.npy	LW	0.0081024169921875	0.9140950075981752	0.2213558421356316	No	Yes
SWED	train/images/S2A_MSIL2A_20170409T105651_N0204_R094_T30UYC_20170409T110529_image_19_1.npy	train/labels/S2A_MSIL2A_20170409T105651_N0204_R094_T30UYC_20170409T110529_chip_19_1.npy	LW	0.0012969970703125			Yes	No (Criterion 2 not met)
SWED	train/images/S2A_MSIL2A_20170409T105651_N0204_R094_T30UYC_20170409T110529_image_19_10.npy	train/labels/S2A_MSIL2A_20170409T105651_N0204_R094_T30UYC_20170409T110529_chip_19_10.npy	LW	0.002105712890625			Yes	No (Criterion 2 not met)
SWED	train/images/S2A_MSIL2A_20170409T105651_N0204_R094_T30UYC_20170409T110529_image_19_11.npy	train/labels/S2A_MSIL2A_20170409T105651_N0204_R094_T30UYC_20170409T110529_chip_19_11.npy	LW	0.0002593994140625			Yes	No (Criterion 2 not met)
SWED	train/images/S2A_MSIL2A_20170409T105651_N0204_R094_T30UYC_20170409T110529_image_19_12.npy	train/labels/S2A_MSIL2A_20170409T105651_N0204_R094_T30UYC_20170409T110529_chip_19_12.npy	LW	0.0001373291015625			Yes	No (Criterion 2 not met)
SWED	train/images/S2A_MSIL2A_20170409T105651_N0204_R094_T30UYC_20170409T110529_image_19_13.npy	train/labels/S2A_MSIL2A_20170409T105651_N0204_R094_T30UYC_20170409T110529_chip_19_13.npy	LW	0.0021820068359375			Yes	No (Criterion 2 not met)
SWED	train/images/S2A_MSIL2A_20170409T105651_N0204_R094_T30UYC_20170409T110529_image_19_14.npy	train/labels/S2A_MSIL2A_20170409T105651_N0204_R094_T30UYC_20170409T110529_chip_19_14.npy	LW	0.0023956298828125			Yes	No (Criterion 2 not met)
SWED	train/images/S2A_MSIL2A_20170409T105651_N0204_R094_T30UYC_20170409T110529_image_19_15.npy	train/labels/S2A_MSIL2A_20170409T105651_N0204_R094_T30UYC_20170409T110529_chip_19_15.npy	LW	0.01513671875	0.9337992948677016	0.0100313753686668	No	Yes
SWED	train/images/S2A_MSIL2A_20170409T105651_N0204_R094_T30UYC_20170409T110529_image_19_16.npy	train/labels/S2A_MSIL2A_20170409T105651_N0204_R094_T30UYC_20170409T110529_chip_19_16.npy	LW	0.0042266845703125			Yes	No (Criterion 2 not met)
SWED	train/images/S2A_MSIL2A_20170409T105651_N0204_R094_T30UYC_20170409T110529_image_19_17.npy	train/labels/S2A_MSIL2A_20170409T105651_N0204_R094_T30UYC_20170409T110529_chip_19_17.npy	LW	3.0517578125e-05			Yes	No (Criterion 2 not met)
SWED	train/images/S2A_MSIL2A_20170409T105651_N0204_R094_T30UYC_20170409T110529_image_19_18.npy	train/labels/S2A_MSIL2A_20170409T105651_N0204_R094_T30UYC_20170409T110529_chip_19_18.npy	LW	0.0003814697265625			Yes	No (Criterion 2 not met)
SWED	train/images/S2A_MSIL2A_20170409T105651_N0204_R094_T30UYC_20170409T110529_image_19_19.npy	train/labels/S2A_MSIL2A_20170409T105651_N0204_R094_T30UYC_20170409T110529_chip_19_19.npy	LW	0.006439208984375	0.7935838344999198	0.1025853467525683	No	Yes
SWED	train/images/S2A_MSIL2A_20170409T105651_N0204_R094_T30UYC_20170409T110529_image_19_2.npy	train/labels/S2A_MSIL2A_20170409T105651_N0204_R094_T30UYC_20170409T110529_chip_19_2.npy	LW	0.0013427734375			Yes	No (Criterion 2 not met)
SWED	train/images/S2A_MSIL2A_20170409T105651_N0204_R094_T30UYC_20170409T110529_image_19_20.npy	train/labels/S2A_MSIL2A_20170409T105651_N0204_R094_T30UYC_20170409T110529_chip_19_20.npy	LW	0.0018157958984375			Yes	No (Criterion 2 not met)
SWED	train/images/S2A_MSIL2A_20170409T105651_N0204_R094_T30UYC_20170409T110529_image_19_21.npy	train/labels/S2A_MSIL2A_20170409T105651_N0204_R094_T30UYC_20170409T110529_chip_19_21.npy	LW	0.0006866455078125			Yes	No (Criterion 2 not met)
SWED	train/images/S2A_MSIL2A_20170409T105651_N0204_R094_T30UYC_20170409T110529_image_19_22.npy	train/labels/S2A_MSIL2A_20170409T105651_N0204_R094_T30UYC_20170409T110529_chip_19_22.npy	LW	0.0003509521484375			Yes	No (Criterion 2 not met)
SWED	train/images/S2A_MSIL2A_20170409T105651_N0204_R094_T30UYC_20170409T110529_image_19_23.npy	train/labels/S2A_MSIL2A_20170409T105651_N0204_R094_T30UYC_20170409T110529_chip_19_23.npy	LW	0.001007080078125			Yes	No (Criterion 2 not met)
SWED	train/images/S2A_MSIL2A_20170409T105651_N0204_R094_T30UYC_20170409T110529_image_19_24.npy	train/labels/S2A_MSIL2A_20170409T105651_N0204_R094_T30UYC_20170409T110529_chip_19_24.npy	LW	0.0189361572265625	0.9209190983602018	0.0222303069259401	No	Yes
SWED	train/images/S2A_MSIL2A_20170409T105651_N0204_R094_T30UYC_20170409T110529_image_19_25.npy	train/labels/S2A_MSIL2A_20170409T105651_N0204_R094_T30UYC_20170409T110529_chip_19_25.npy	LW	0.1792144775390625	0.9774816273421416	0.0604762616673242	No	Yes
SWED	train/images/S2A_MSIL2A_20170409T105651_N0204_R094_T30UYC_20170409T110529_image_19_26.npy	train/labels/S2A_MSIL2A_20170409T105651_N0204_R094_T30UYC_20170409T110529_chip_19_26.npy	LW	0.3651885986328125	0.9929163053204464	0.0882271941300586	No	Yes
SWED	train/images/S2A_MSIL2A_20170409T105651_N0204_R094_T30UYC_20170409T110529_image_19_27.npy	train/labels/S2A_MSIL2A_20170409T105651_N0204_R094_T30UYC_20170409T110529_chip_19_27.npy	LW	0.0005035400390625			Yes	No (Criterion 2 not met)
SWED	train/images/S2A_MSIL2A_20170409T105651_N0204_R094_T30UYC_20170409T110529_image_19_28.npy	train/labels/S2A_MSIL2A_20170409T105651_N0204_R094_T30UYC_20170409T110529_chip_19_28.npy	LW	0.2425384521484375	0.9179881218443816	-0.1844814140519537	No	Yes
SWED	train/images/S2A_MSIL2A_20170409T105651_N0204_R094_T30UYC_20170409T110529_image_19_29.npy	train/labels/S2A_MSIL2A_20170409T105651_N0204_R094_T30UYC_20170409T110529_chip_19_29.npy	LW	0.19110107421875	0.9388264914694624	-0.1070613914271165	No	Yes
SWED	train/images/S2A_MSIL2A_20170409T105651_N0204_R094_T30UYC_20170409T110529_image_19_3.npy	train/labels/S2A_MSIL2A_20170409T105651_N0204_R094_T30UYC_20170409T110529_chip_19_3.npy	LW	0.0012969970703125			Yes	No (Criterion 2 not met)
SWED	train/images/S2A_MSIL2A_20170409T105651_N0204_R094_T30UYC_20170409T110529_image_19_30.npy	train/labels/S2A_MSIL2A_20170409T105651_N0204_R094_T30UYC_20170409T110529_chip_19_30.npy	LW	0.0092315673828125	0.8499599938150039	0.0518756297188003	No	Yes
SWED	train/images/S2A_MSIL2A_20170409T105651_N0204_R094_T30UYC_20170409T110529_image_19_31.npy	train/labels/S2A_MSIL2A_20170409T105651_N0204_R094_T30UYC_20170409T110529_chip_19_31.npy	LW	0.0110321044921875	0.8870926790176366	-0.0391410128549533	No	Yes
SWED	train/images/S2A_MSIL2A_20170409T105651_N0204_R094_T30UYC_20170409T110529_image_19_32.npy	train/labels/S2A_MSIL2A_20170409T105651_N0204_R094_T30UYC_20170409T110529_chip_19_32.npy	LW	0.002777099609375			Yes	No (Criterion 2 not met)
SWED	train/images/S2A_MSIL2A_20170409T105651_N0204_R094_T30UYC_20170409T110529_image_19_33.npy	train/labels/S2A_MSIL2A_20170409T105651_N0204_R094_T30UYC_20170409T110529_chip_19_33.npy	LW	0.0002899169921875			Yes	No (Criterion 2 not met)
SWED	train/images/S2A_MSIL2A_20170409T105651_N0204_R094_T30UYC_20170409T110529_image_19_34.npy	train/labels/S2A_MSIL2A_20170409T105651_N0204_R094_T30UYC_20170409T110529_chip_19_34.npy	LW	0.003509521484375			Yes	No (Criterion 2 not met)
SWED	train/images/S2A_MSIL2A_20170409T105651_N0204_R094_T30UYC_20170409T110529_image_19_35.npy	train/labels/S2A_MSIL2A_20170409T105651_N0204_R094_T30UYC_20170409T110529_chip_19_35.npy	LW	0.05181884765625	0.9919882935521176	0.2196685839720359	No	Yes
SWED	train/images/S2A_MSIL2A_20170409T105651_N0204_R094_T30UYC_20170409T110529_image_19_36.npy	train/labels/S2A_MSIL2A_20170409T105651_N0204_R094_T30UYC_20170409T110529_chip_19_36.npy	LW	0.8476409912109375	0.9971679888147132	0.3966611106951156	No	Yes
SWED	train/images/S2A_MSIL2A_20170409T105651_N0204_R094_T30UYC_20170409T110529_image_19_5.npy	train/labels/S2A_MSIL2A_20170409T105651_N0204_R094_T30UYC_20170409T110529_chip_19_5.npy	LW	0.000640869140625			Yes	No (Criterion 2 not met)
SWED	train/images/S2A_MSIL2A_20170409T105651_N0204_R094_T30UYC_20170409T110529_image_19_6.npy	train/labels/S2A_MSIL2A_20170409T105651_N0204_R094_T30UYC_20170409T110529_chip_19_6.npy	LW	0.001129150390625			Yes	No (Criterion 2 not met)
SWED	train/images/S2A_MSIL2A_20170409T105651_N0204_R094_T30UYC_20170409T110529_image_19_7.npy	train/labels/S2A_MSIL2A_20170409T105651_N0204_R094_T30UYC_20170409T110529_chip_19_7.npy	LW	0.0048828125			Yes	No (Criterion 2 not met)
SWED	train/images/S2A_MSIL2A_20170409T105651_N0204_R094_T30UYC_20170409T110529_image_19_8.npy	train/labels/S2A_MSIL2A_20170409T105651_N0204_R094_T30UYC_20170409T110529_chip_19_8.npy	LW	0.0111083984375	0.9174002785030526	-0.1078289555327563	No	Yes
SWED	train/images/S2A_MSIL2A_20170409T105651_N0204_R094_T30UYC_20170409T110529_image_19_9.npy	train/labels/S2A_MSIL2A_20170409T105651_N0204_R094_T30UYC_20170409T110529_chip_19_9.npy	LW	0.0022735595703125			Yes	No (Criterion 2 not met)
SWED	train/images/S2A_MSIL2A_20170409T105651_N0204_R094_T30UYC_20170409T110529_image_1_1.npy	train/labels/S2A_MSIL2A_20170409T105651_N0204_R094_T30UYC_20170409T110529_chip_1_1.npy	LW	0.0005950927734375			Yes	No (Criterion 2 not met)
SWED	train/images/S2A_MSIL2A_20170409T105651_N0204_R094_T30UYC_20170409T110529_image_1_11.npy	train/labels/S2A_MSIL2A_20170409T105651_N0204_R094_T30UYC_20170409T110529_chip_1_11.npy	LW	0.0001373291015625			Yes	No (Criterion 2 not met)
SWED	train/images/S2A_MSIL2A_20170409T105651_N0204_R094_T30UYC_20170409T110529_image_1_12.npy	train/labels/S2A_MSIL2A_20170409T105651_N0204_R094_T30UYC_20170409T110529_chip_1_12.npy	LW	0.00042724609375			Yes	No (Criterion 2 not met)
SWED	train/images/S2A_MSIL2A_20170409T105651_N0204_R094_T30UYC_20170409T110529_image_1_13.npy	train/labels/S2A_MSIL2A_20170409T105651_N0204_R094_T30UYC_20170409T110529_chip_1_13.npy	LW	6.103515625e-05			Yes	No (Criterion 2 not met)
SWED	train/images/S2A_MSIL2A_20170409T105651_N0204_R094_T30UYC_20170409T110529_image_1_14.npy	train/labels/S2A_MSIL2A_20170409T105651_N0204_R094_T30UYC_20170409T110529_chip_1_14.npy	LW	0.002655029296875			Yes	No (Criterion 2 not met)
SWED	train/images/S2A_MSIL2A_20170409T105651_N0204_R094_T30UYC_20170409T110529_image_1_15.npy	train/labels/S2A_MSIL2A_20170409T105651_N0204_R094_T30UYC_20170409T110529_chip_1_15.npy	LW	0.00152587890625			Yes	No (Criterion 2 not met)
SWED	train/images/S2A_MSIL2A_20170409T105651_N0204_R094_T30UYC_20170409T110529_image_1_16.npy	train/labels/S2A_MSIL2A_20170409T105651_N0204_R094_T30UYC_20170409T110529_chip_1_16.npy	LW	0.0003509521484375			Yes	No (Criterion 2 not met)
SWED	train/images/S2A_MSIL2A_20170409T105651_N0204_R094_T30UYC_20170409T110529_image_1_17.npy	train/labels/S2A_MSIL2A_20170409T105651_N0204_R094_T30UYC_20170409T110529_chip_1_17.npy	LW	0.0026702880859375			Yes	No (Criterion 2 not met)
SWED	train/images/S2A_MSIL2A_20170409T105651_N0204_R094_T30UYC_20170409T110529_image_1_18.npy	train/labels/S2A_MSIL2A_20170409T105651_N0204_R094_T30UYC_20170409T110529_chip_1_18.npy	LW	0.0018463134765625			Yes	No (Criterion 2 not met)
SWED	train/images/S2A_MSIL2A_20170409T105651_N0204_R094_T30UYC_20170409T110529_image_1_19.npy	train/labels/S2A_MSIL2A_20170409T105651_N0204_R094_T30UYC_20170409T110529_chip_1_19.npy	LW	0.0054931640625	0.7888643145494874	-7.861102405408264e-05	No	Yes
SWED	train/images/S2A_MSIL2A_20170409T105651_N0204_R094_T30UYC_20170409T110529_image_1_2.npy	train/labels/S2A_MSIL2A_20170409T105651_N0204_R094_T30UYC_20170409T110529_chip_1_2.npy	LW	0.0087890625	0.8919891184846872	0.0276995781763845	No	Yes
SWED	train/images/S2A_MSIL2A_20170409T105651_N0204_R094_T30UYC_20170409T110529_image_1_20.npy	train/labels/S2A_MSIL2A_20170409T105651_N0204_R094_T30UYC_20170409T110529_chip_1_20.npy	LW	0.0012359619140625			Yes	No (Criterion 2 not met)
SWED	train/images/S2A_MSIL2A_20170409T105651_N0204_R094_T30UYC_20170409T110529_image_1_21.npy	train/labels/S2A_MSIL2A_20170409T105651_N0204_R094_T30UYC_20170409T110529_chip_1_21.npy	LW	0.0086669921875	0.6509612070970073	0.0780241870862502	No	Yes
SWED	train/images/S2A_MSIL2A_20170409T105651_N0204_R094_T30UYC_20170409T110529_image_1_22.npy	train/labels/S2A_MSIL2A_20170409T105651_N0204_R094_T30UYC_20170409T110529_chip_1_22.npy	LW	0.00323486328125			Yes	No (Criterion 2 not met)
SWED	train/images/S2A_MSIL2A_20170409T105651_N0204_R094_T30UYC_20170409T110529_image_1_23.npy	train/labels/S2A_MSIL2A_20170409T105651_N0204_R094_T30UYC_20170409T110529_chip_1_23.npy	LW	0.0031280517578125			Yes	No (Criterion 2 not met)
SWED	train/images/S2A_MSIL2A_20170409T105651_N0204_R094_T30UYC_20170409T110529_image_1_24.npy	train/labels/S2A_MSIL2A_20170409T105651_N0204_R094_T30UYC_20170409T110529_chip_1_24.npy	LW	0.00152587890625			Yes	No (Criterion 2 not met)
SWED	train/images/S2A_MSIL2A_20170409T105651_N0204_R094_T30UYC_20170409T110529_image_1_25.npy	train/labels/S2A_MSIL2A_20170409T105651_N0204_R094_T30UYC_20170409T110529_chip_1_25.npy	LW	0.0004119873046875			Yes	No (Criterion 2 not met)
SWED	train/images/S2A_MSIL2A_20170409T105651_N0204_R094_T30UYC_20170409T110529_image_1_26.npy	train/labels/S2A_MSIL2A_20170409T105651_N0204_R094_T30UYC_20170409T110529_chip_1_26.npy	LW	0.0001373291015625			Yes	No (Criterion 2 not met)
SWED	train/images/S2A_MSIL2A_20170409T105651_N0204_R094_T30UYC_20170409T110529_image_1_27.npy	train/labels/S2A_MSIL2A_20170409T105651_N0204_R094_T30UYC_20170409T110529_chip_1_27.npy	LW	1.52587890625e-05			Yes	No (Criterion 2 not met)
SWED	train/images/S2A_MSIL2A_20170409T105651_N0204_R094_T30UYC_20170409T110529_image_1_29.npy	train/labels/S2A_MSIL2A_20170409T105651_N0204_R094_T30UYC_20170409T110529_chip_1_29.npy	LW	3.0517578125e-05			Yes	No (Criterion 2 not met)
SWED	train/images/S2A_MSIL2A_20170409T105651_N0204_R094_T30UYC_20170409T110529_image_1_3.npy	train/labels/S2A_MSIL2A_20170409T105651_N0204_R094_T30UYC_20170409T110529_chip_1_3.npy	LW	0.0087432861328125	0.934544476940294	0.1585700127004226	No	Yes
SWED	train/images/S2A_MSIL2A_20170409T105651_N0204_R094_T30UYC_20170409T110529_image_1_30.npy	train/labels/S2A_MSIL2A_20170409T105651_N0204_R094_T30UYC_20170409T110529_chip_1_30.npy	LW	7.62939453125e-05			Yes	No (Criterion 2 not met)
SWED	train/images/S2A_MSIL2A_20170409T105651_N0204_R094_T30UYC_20170409T110529_image_1_31.npy	train/labels/S2A_MSIL2A_20170409T105651_N0204_R094_T30UYC_20170409T110529_chip_1_31.npy	LW	0.0003509521484375			Yes	No (Criterion 2 not met)
SWED	train/images/S2A_MSIL2A_20170409T105651_N0204_R094_T30UYC_20170409T110529_image_1_32.npy	train/labels/S2A_MSIL2A_20170409T105651_N0204_R094_T30UYC_20170409T110529_chip_1_32.npy	LW	0.0001068115234375			Yes	No (Criterion 2 not met)
SWED	train/images/S2A_MSIL2A_20170409T105651_N0204_R094_T30UYC_20170409T110529_image_1_34.npy	train/labels/S2A_MSIL2A_20170409T105651_N0204_R094_T30UYC_20170409T110529_chip_1_34.npy	LW	6.103515625e-05			Yes	No (Criterion 2 not met)
SWED	train/images/S2A_MSIL2A_20170409T105651_N0204_R094_T30UYC_20170409T110529_image_1_35.npy	train/labels/S2A_MSIL2A_20170409T105651_N0204_R094_T30UYC_20170409T110529_chip_1_35.npy	LW	1.52587890625e-05			Yes	No (Criterion 2 not met)
SWED	train/images/S2A_MSIL2A_20170409T105651_N0204_R094_T30UYC_20170409T110529_image_1_36.npy	train/labels/S2A_MSIL2A_20170409T105651_N0204_R094_T30UYC_20170409T110529_chip_1_36.npy	LW	0.00238037109375			Yes	No (Criterion 2 not met)
SWED	train/images/S2A_MSIL2A_20170409T105651_N0204_R094_T30UYC_20170409T110529_image_1_37.npy	train/labels/S2A_MSIL2A_20170409T105651_N0204_R094_T30UYC_20170409T110529_chip_1_37.npy	LW	0.0034027099609375			Yes	No (Criterion 2 not met)
SWED	train/images/S2A_MSIL2A_20170409T105651_N0204_R094_T30UYC_20170409T110529_image_1_38.npy	train/labels/S2A_MSIL2A_20170409T105651_N0204_R094_T30UYC_20170409T110529_chip_1_38.npy	LW	6.103515625e-05			Yes	No (Criterion 2 not met)
SWED	train/images/S2A_MSIL2A_20170409T105651_N0204_R094_T30UYC_20170409T110529_image_1_40.npy	train/labels/S2A_MSIL2A_20170409T105651_N0204_R094_T30UYC_20170409T110529_chip_1_40.npy	LW	0.00274658203125			Yes	No (Criterion 2 not met)
SWED	train/images/S2A_MSIL2A_20170409T105651_N0204_R094_T30UYC_20170409T110529_image_1_41.npy	train/labels/S2A_MSIL2A_20170409T105651_N0204_R094_T30UYC_20170409T110529_chip_1_41.npy	LW	9.1552734375e-05			Yes	No (Criterion 2 not met)
SWED	train/images/S2A_MSIL2A_20170409T105651_N0204_R094_T30UYC_20170409T110529_image_1_5.npy	train/labels/S2A_MSIL2A_20170409T105651_N0204_R094_T30UYC_20170409T110529_chip_1_5.npy	LW	6.103515625e-05			Yes	No (Criterion 2 not met)
SWED	train/images/S2A_MSIL2A_20170409T105651_N0204_R094_T30UYC_20170409T110529_image_1_6.npy	train/labels/S2A_MSIL2A_20170409T105651_N0204_R094_T30UYC_20170409T110529_chip_1_6.npy	LW	0.0234222412109375	0.8376479916795251	0.1131758615655062	No	Yes
SWED	train/images/S2A_MSIL2A_20170409T105651_N0204_R094_T30UYC_20170409T110529_image_1_7.npy	train/labels/S2A_MSIL2A_20170409T105651_N0204_R094_T30UYC_20170409T110529_chip_1_7.npy	LW	0.01068115234375	0.6960427680668186	-0.1013732602884766	No	Yes
SWED	train/images/S2A_MSIL2A_20170409T105651_N0204_R094_T30UYC_20170409T110529_image_1_8.npy	train/labels/S2A_MSIL2A_20170409T105651_N0204_R094_T30UYC_20170409T110529_chip_1_8.npy	LW	0.0079193115234375	0.9538295830272936	0.0109275194673682	No	Yes
SWED	train/images/S2A_MSIL2A_20170409T105651_N0204_R094_T30UYC_20170409T110529_image_1_9.npy	train/labels/S2A_MSIL2A_20170409T105651_N0204_R094_T30UYC_20170409T110529_chip_1_9.npy	LW	0.0054168701171875	0.7688128433908266	-0.0560590795644113	No	Yes
SWED	train/images/S2A_MSIL2A_20170409T105651_N0204_R094_T30UYC_20170409T110529_image_20_0.npy	train/labels/S2A_MSIL2A_20170409T105651_N0204_R094_T30UYC_20170409T110529_chip_20_0.npy	LW	0.00244140625			Yes	No (Criterion 2 not met)
SWED	train/images/S2A_MSIL2A_20170409T105651_N0204_R094_T30UYC_20170409T110529_image_20_1.npy	train/labels/S2A_MSIL2A_20170409T105651_N0204_R094_T30UYC_20170409T110529_chip_20_1.npy	LW	0.000701904296875			Yes	No (Criterion 2 not met)
SWED	train/images/S2A_MSIL2A_20170409T105651_N0204_R094_T30UYC_20170409T110529_image_20_10.npy	train/labels/S2A_MSIL2A_20170409T105651_N0204_R094_T30UYC_20170409T110529_chip_20_10.npy	LW	0.009033203125	0.8909685283242919	0.039345317929732	No	Yes
SWED	train/images/S2A_MSIL2A_20170409T105651_N0204_R094_T30UYC_20170409T110529_image_20_11.npy	train/labels/S2A_MSIL2A_20170409T105651_N0204_R094_T30UYC_20170409T110529_chip_20_11.npy	LW	0.0010833740234375			Yes	No (Criterion 2 not met)
SWED	train/images/S2A_MSIL2A_20170409T105651_N0204_R094_T30UYC_20170409T110529_image_20_12.npy	train/labels/S2A_MSIL2A_20170409T105651_N0204_R094_T30UYC_20170409T110529_chip_20_12.npy	LW	0.0002899169921875			Yes	No (Criterion 2 not met)
SWED	train/images/S2A_MSIL2A_20170409T105651_N0204_R094_T30UYC_20170409T110529_image_20_13.npy	train/labels/S2A_MSIL2A_20170409T105651_N0204_R094_T30UYC_20170409T110529_chip_20_13.npy	LW	0.001068115234375			Yes	No (Criterion 2 not met)
SWED	train/images/S2A_MSIL2A_20170409T105651_N0204_R094_T30UYC_20170409T110529_image_20_14.npy	train/labels/S2A_MSIL2A_20170409T105651_N0204_R094_T30UYC_20170409T110529_chip_20_14.npy	LW	0.0012359619140625			Yes	No (Criterion 2 not met)
SWED	train/images/S2A_MSIL2A_20170409T105651_N0204_R094_T30UYC_20170409T110529_image_20_15.npy	train/labels/S2A_MSIL2A_20170409T105651_N0204_R094_T30UYC_20170409T110529_chip_20_15.npy	LW	0.0063018798828125	0.8952658875999837	-0.1220760275357215	No	Yes
SWED	train/images/S2A_MSIL2A_20170409T105651_N0204_R094_T30UYC_20170409T110529_image_20_16.npy	train/labels/S2A_MSIL2A_20170409T105651_N0204_R094_T30UYC_20170409T110529_chip_20_16.npy	LW	0.0009918212890625			Yes	No (Criterion 2 not met)
SWED	train/images/S2A_MSIL2A_20170409T105651_N0204_R094_T30UYC_20170409T110529_image_20_18.npy	train/labels/S2A_MSIL2A_20170409T105651_N0204_R094_T30UYC_20170409T110529_chip_20_18.npy	LW	0.0001068115234375			Yes	No (Criterion 2 not met)
SWED	train/images/S2A_MSIL2A_20170409T105651_N0204_R094_T30UYC_20170409T110529_image_20_19.npy	train/labels/S2A_MSIL2A_20170409T105651_N0204_R094_T30UYC_20170409T110529_chip_20_19.npy	LW	0.0094451904296875	0.972363054881981	0.0770234196988127	No	Yes
SWED	train/images/S2A_MSIL2A_20170409T105651_N0204_R094_T30UYC_20170409T110529_image_20_20.npy	train/labels/S2A_MSIL2A_20170409T105651_N0204_R094_T30UYC_20170409T110529_chip_20_20.npy	LW	0.0130462646484375	0.9401848692719644	0.1134922630425643	No	Yes
SWED	train/images/S2A_MSIL2A_20170409T105651_N0204_R094_T30UYC_20170409T110529_image_20_21.npy	train/labels/S2A_MSIL2A_20170409T105651_N0204_R094_T30UYC_20170409T110529_chip_20_21.npy	LW	0.005828857421875	0.8540642000526217	0.0022503240711705	No	Yes
SWED	train/images/S2A_MSIL2A_20170409T105651_N0204_R094_T30UYC_20170409T110529_image_20_22.npy	train/labels/S2A_MSIL2A_20170409T105651_N0204_R094_T30UYC_20170409T110529_chip_20_22.npy	LW	0.006561279296875	0.792671645659085	0.1032644596669302	No	Yes
SWED	train/images/S2A_MSIL2A_20170409T105651_N0204_R094_T30UYC_20170409T110529_image_20_23.npy	train/labels/S2A_MSIL2A_20170409T105651_N0204_R094_T30UYC_20170409T110529_chip_20_23.npy	LW	0.0027923583984375			Yes	No (Criterion 2 not met)
SWED	train/images/S2A_MSIL2A_20170409T105651_N0204_R094_T30UYC_20170409T110529_image_20_24.npy	train/labels/S2A_MSIL2A_20170409T105651_N0204_R094_T30UYC_20170409T110529_chip_20_24.npy	LW	0.0340728759765625	0.9464330278629208	-0.1442553275810398	No	Yes
SWED	train/images/S2A_MSIL2A_20170409T105651_N0204_R094_T30UYC_20170409T110529_image_20_25.npy	train/labels/S2A_MSIL2A_20170409T105651_N0204_R094_T30UYC_20170409T110529_chip_20_25.npy	LW	0.3519287109375	0.9840996195271652	-0.0619334476713084	No	Yes
SWED	train/images/S2A_MSIL2A_20170409T105651_N0204_R094_T30UYC_20170409T110529_image_20_26.npy	train/labels/S2A_MSIL2A_20170409T105651_N0204_R094_T30UYC_20170409T110529_chip_20_26.npy	LW	0.0518798828125	0.9848723695167398	0.0006286373617033	No	Yes
SWED	train/images/S2A_MSIL2A_20170409T105651_N0204_R094_T30UYC_20170409T110529_image_20_27.npy	train/labels/S2A_MSIL2A_20170409T105651_N0204_R094_T30UYC_20170409T110529_chip_20_27.npy	LW	0.1484375	0.8218225411218167	-0.2049866987877186	No	Yes
SWED	train/images/S2A_MSIL2A_20170409T105651_N0204_R094_T30UYC_20170409T110529_image_20_28.npy	train/labels/S2A_MSIL2A_20170409T105651_N0204_R094_T30UYC_20170409T110529_chip_20_28.npy	LW	0.29925537109375	0.9623488477106944	-0.1979705289479193	No	Yes
SWED	train/images/S2A_MSIL2A_20170409T105651_N0204_R094_T30UYC_20170409T110529_image_20_29.npy	train/labels/S2A_MSIL2A_20170409T105651_N0204_R094_T30UYC_20170409T110529_chip_20_29.npy	LW	0.52093505859375	0.976682106960211	-0.1801949930539801	No	Yes
SWED	train/images/S2A_MSIL2A_20170409T105651_N0204_R094_T30UYC_20170409T110529_image_20_3.npy	train/labels/S2A_MSIL2A_20170409T105651_N0204_R094_T30UYC_20170409T110529_chip_20_3.npy	LW	4.57763671875e-05			Yes	No (Criterion 2 not met)
SWED	train/images/S2A_MSIL2A_20170409T105651_N0204_R094_T30UYC_20170409T110529_image_20_30.npy	train/labels/S2A_MSIL2A_20170409T105651_N0204_R094_T30UYC_20170409T110529_chip_20_30.npy	LW	0.20098876953125	0.9318141832037404	0.0274203883306616	No	Yes
SWED	train/images/S2A_MSIL2A_20170409T105651_N0204_R094_T30UYC_20170409T110529_image_20_31.npy	train/labels/S2A_MSIL2A_20170409T105651_N0204_R094_T30UYC_20170409T110529_chip_20_31.npy	LW	0.085662841796875	0.936501453841322	-0.1146360203794397	No	Yes
SWED	train/images/S2A_MSIL2A_20170409T105651_N0204_R094_T30UYC_20170409T110529_image_20_32.npy	train/labels/S2A_MSIL2A_20170409T105651_N0204_R094_T30UYC_20170409T110529_chip_20_32.npy	LW	0.0107269287109375	0.9044693171550104	0.1937727578671544	No	Yes
SWED	train/images/S2A_MSIL2A_20170409T105651_N0204_R094_T30UYC_20170409T110529_image_20_33.npy	train/labels/S2A_MSIL2A_20170409T105651_N0204_R094_T30UYC_20170409T110529_chip_20_33.npy	LW	0.0006103515625			Yes	No (Criterion 2 not met)
SWED	train/images/S2A_MSIL2A_20170409T105651_N0204_R094_T30UYC_20170409T110529_image_20_34.npy	train/labels/S2A_MSIL2A_20170409T105651_N0204_R094_T30UYC_20170409T110529_chip_20_34.npy	LW	0.163238525390625	0.9938873122087192	0.4685984367597945	No	Yes
SWED	train/images/S2A_MSIL2A_20170409T105651_N0204_R094_T30UYC_20170409T110529_image_20_35.npy	train/labels/S2A_MSIL2A_20170409T105651_N0204_R094_T30UYC_20170409T110529_chip_20_35.npy	LW	0.7933502197265625	0.9871217029415044	0.3710032407158761	No	Yes
SWED	train/images/S2A_MSIL2A_20170409T105651_N0204_R094_T30UYC_20170409T110529_image_20_4.npy	train/labels/S2A_MSIL2A_20170409T105651_N0204_R094_T30UYC_20170409T110529_chip_20_4.npy	LW	0.00079345703125			Yes	No (Criterion 2 not met)
SWED	train/images/S2A_MSIL2A_20170409T105651_N0204_R094_T30UYC_20170409T110529_image_20_5.npy	train/labels/S2A_MSIL2A_20170409T105651_N0204_R094_T30UYC_20170409T110529_chip_20_5.npy	LW	0.001708984375			Yes	No (Criterion 2 not met)
SWED	train/images/S2A_MSIL2A_20170409T105651_N0204_R094_T30UYC_20170409T110529_image_20_6.npy	train/labels/S2A_MSIL2A_20170409T105651_N0204_R094_T30UYC_20170409T110529_chip_20_6.npy	LW	0.0076446533203125	0.9063202826025432	0.0620458296359769	No	Yes
SWED	train/images/S2A_MSIL2A_20170409T105651_N0204_R094_T30UYC_20170409T110529_image_20_7.npy	train/labels/S2A_MSIL2A_20170409T105651_N0204_R094_T30UYC_20170409T110529_chip_20_7.npy	LW	0.000732421875			Yes	No (Criterion 2 not met)
SWED	train/images/S2A_MSIL2A_20170409T105651_N0204_R094_T30UYC_20170409T110529_image_20_8.npy	train/labels/S2A_MSIL2A_20170409T105651_N0204_R094_T30UYC_20170409T110529_chip_20_8.npy	LW	0.0021514892578125			Yes	No (Criterion 2 not met)
SWED	train/images/S2A_MSIL2A_20170409T105651_N0204_R094_T30UYC_20170409T110529_image_20_9.npy	train/labels/S2A_MSIL2A_20170409T105651_N0204_R094_T30UYC_20170409T110529_chip_20_9.npy	LW	0.001312255859375			Yes	No (Criterion 2 not met)
SWED	train/images/S2A_MSIL2A_20170409T105651_N0204_R094_T30UYC_20170409T110529_image_21_0.npy	train/labels/S2A_MSIL2A_20170409T105651_N0204_R094_T30UYC_20170409T110529_chip_21_0.npy	LW	0.0088348388671875	0.8879934824859197	0.1441262114762583	No	Yes
SWED	train/images/S2A_MSIL2A_20170409T105651_N0204_R094_T30UYC_20170409T110529_image_21_1.npy	train/labels/S2A_MSIL2A_20170409T105651_N0204_R094_T30UYC_20170409T110529_chip_21_1.npy	LW	0.0097503662109375	0.6391178868853764	0.0980284916497943	Yes	No (Criterion 3 not met)
SWED	train/images/S2A_MSIL2A_20170409T105651_N0204_R094_T30UYC_20170409T110529_image_21_10.npy	train/labels/S2A_MSIL2A_20170409T105651_N0204_R094_T30UYC_20170409T110529_chip_21_10.npy	LW	0.003448486328125			Yes	No (Criterion 2 not met)
SWED	train/images/S2A_MSIL2A_20170409T105651_N0204_R094_T30UYC_20170409T110529_image_21_11.npy	train/labels/S2A_MSIL2A_20170409T105651_N0204_R094_T30UYC_20170409T110529_chip_21_11.npy	LW	0.0041656494140625			Yes	No (Criterion 2 not met)
SWED	train/images/S2A_MSIL2A_20170409T105651_N0204_R094_T30UYC_20170409T110529_image_21_12.npy	train/labels/S2A_MSIL2A_20170409T105651_N0204_R094_T30UYC_20170409T110529_chip_21_12.npy	LW	0.003631591796875			Yes	No (Criterion 2 not met)
SWED	train/images/S2A_MSIL2A_20170409T105651_N0204_R094_T30UYC_20170409T110529_image_21_13.npy	train/labels/S2A_MSIL2A_20170409T105651_N0204_R094_T30UYC_20170409T110529_chip_21_13.npy	LW	0.001953125			Yes	No (Criterion 2 not met)
SWED	train/images/S2A_MSIL2A_20170409T105651_N0204_R094_T30UYC_20170409T110529_image_21_14.npy	train/labels/S2A_MSIL2A_20170409T105651_N0204_R094_T30UYC_20170409T110529_chip_21_14.npy	LW	0.0047149658203125			Yes	No (Criterion 2 not met)
SWED	train/images/S2A_MSIL2A_20170409T105651_N0204_R094_T30UYC_20170409T110529_image_21_15.npy	train/labels/S2A_MSIL2A_20170409T105651_N0204_R094_T30UYC_20170409T110529_chip_21_15.npy	LW	0.0004119873046875			Yes	No (Criterion 2 not met)
SWED	train/images/S2A_MSIL2A_20170409T105651_N0204_R094_T30UYC_20170409T110529_image_21_16.npy	train/labels/S2A_MSIL2A_20170409T105651_N0204_R094_T30UYC_20170409T110529_chip_21_16.npy	LW	0.000885009765625			Yes	No (Criterion 2 not met)
SWED	train/images/S2A_MSIL2A_20170409T105651_N0204_R094_T30UYC_20170409T110529_image_21_17.npy	train/labels/S2A_MSIL2A_20170409T105651_N0204_R094_T30UYC_20170409T110529_chip_21_17.npy	LW	0.0013580322265625			Yes	No (Criterion 2 not met)
SWED	train/images/S2A_MSIL2A_20170409T105651_N0204_R094_T30UYC_20170409T110529_image_21_18.npy	train/labels/S2A_MSIL2A_20170409T105651_N0204_R094_T30UYC_20170409T110529_chip_21_18.npy	LW	0.0019683837890625			Yes	No (Criterion 2 not met)
SWED	train/images/S2A_MSIL2A_20170409T105651_N0204_R094_T30UYC_20170409T110529_image_21_19.npy	train/labels/S2A_MSIL2A_20170409T105651_N0204_R094_T30UYC_20170409T110529_chip_21_19.npy	LW	0.0052337646484375	0.9321110282982216	0.1556546441905303	No	Yes
SWED	train/images/S2A_MSIL2A_20170409T105651_N0204_R094_T30UYC_20170409T110529_image_21_2.npy	train/labels/S2A_MSIL2A_20170409T105651_N0204_R094_T30UYC_20170409T110529_chip_21_2.npy	LW	0.0032958984375			Yes	No (Criterion 2 not met)
SWED	train/images/S2A_MSIL2A_20170409T105651_N0204_R094_T30UYC_20170409T110529_image_21_20.npy	train/labels/S2A_MSIL2A_20170409T105651_N0204_R094_T30UYC_20170409T110529_chip_21_20.npy	LW	0.0148468017578125	0.8435339535887696	0.1515645969240905	No	Yes
SWED	train/images/S2A_MSIL2A_20170409T105651_N0204_R094_T30UYC_20170409T110529_image_21_21.npy	train/labels/S2A_MSIL2A_20170409T105651_N0204_R094_T30UYC_20170409T110529_chip_21_21.npy	LW	0.0075225830078125	0.8310452774485151	-0.0303699380487673	No	Yes
SWED	train/images/S2A_MSIL2A_20170409T105651_N0204_R094_T30UYC_20170409T110529_image_21_22.npy	train/labels/S2A_MSIL2A_20170409T105651_N0204_R094_T30UYC_20170409T110529_chip_21_22.npy	LW	0.001983642578125			Yes	No (Criterion 2 not met)
SWED	train/images/S2A_MSIL2A_20170409T105651_N0204_R094_T30UYC_20170409T110529_image_21_23.npy	train/labels/S2A_MSIL2A_20170409T105651_N0204_R094_T30UYC_20170409T110529_chip_21_23.npy	LW	0.002777099609375			Yes	No (Criterion 2 not met)
SWED	train/images/S2A_MSIL2A_20170409T105651_N0204_R094_T30UYC_20170409T110529_image_21_24.npy	train/labels/S2A_MSIL2A_20170409T105651_N0204_R094_T30UYC_20170409T110529_chip_21_24.npy	LW	0.0045318603515625			Yes	No (Criterion 2 not met)
SWED	train/images/S2A_MSIL2A_20170409T105651_N0204_R094_T30UYC_20170409T110529_image_21_25.npy	train/labels/S2A_MSIL2A_20170409T105651_N0204_R094_T30UYC_20170409T110529_chip_21_25.npy	LW	0.1341094970703125	0.9404982844857296	-0.1536192887902388	No	Yes
SWED	train/images/S2A_MSIL2A_20170409T105651_N0204_R094_T30UYC_20170409T110529_image_21_26.npy	train/labels/S2A_MSIL2A_20170409T105651_N0204_R094_T30UYC_20170409T110529_chip_21_26.npy	LW	0.2443084716796875	0.951071765046522	-0.1292147111246332	No	Yes
SWED	train/images/S2A_MSIL2A_20170409T105651_N0204_R094_T30UYC_20170409T110529_image_21_27.npy	train/labels/S2A_MSIL2A_20170409T105651_N0204_R094_T30UYC_20170409T110529_chip_21_27.npy	LW	0.2215728759765625	0.916345168316179	-0.1655183948621497	No	Yes
SWED	train/images/S2A_MSIL2A_20170409T105651_N0204_R094_T30UYC_20170409T110529_image_21_28.npy	train/labels/S2A_MSIL2A_20170409T105651_N0204_R094_T30UYC_20170409T110529_chip_21_28.npy	LW	0.0930328369140625	0.9881212665246436	0.3561870757828039	No	Yes
SWED	train/images/S2A_MSIL2A_20170409T105651_N0204_R094_T30UYC_20170409T110529_image_21_29.npy	train/labels/S2A_MSIL2A_20170409T105651_N0204_R094_T30UYC_20170409T110529_chip_21_29.npy	LW	0.6640472412109375	0.9952950491339346	0.3741708068596683	No	Yes
SWED	train/images/S2A_MSIL2A_20170409T105651_N0204_R094_T30UYC_20170409T110529_image_21_3.npy	train/labels/S2A_MSIL2A_20170409T105651_N0204_R094_T30UYC_20170409T110529_chip_21_3.npy	LW	0.0001220703125			Yes	No (Criterion 2 not met)
SWED	train/images/S2A_MSIL2A_20170409T105651_N0204_R094_T30UYC_20170409T110529_image_21_30.npy	train/labels/S2A_MSIL2A_20170409T105651_N0204_R094_T30UYC_20170409T110529_chip_21_30.npy	LW	0.5685272216796875	0.9643670251287516	-0.081048625012559	No	Yes
SWED	train/images/S2A_MSIL2A_20170409T105651_N0204_R094_T30UYC_20170409T110529_image_21_31.npy	train/labels/S2A_MSIL2A_20170409T105651_N0204_R094_T30UYC_20170409T110529_chip_21_31.npy	LW	0.0158538818359375	0.9414993299205756	0.0606518594775439	No	Yes
SWED	train/images/S2A_MSIL2A_20170409T105651_N0204_R094_T30UYC_20170409T110529_image_21_32.npy	train/labels/S2A_MSIL2A_20170409T105651_N0204_R094_T30UYC_20170409T110529_chip_21_32.npy	LW	0.018890380859375	0.9837401010773794	0.7083243507998629	No	Yes
SWED	train/images/S2A_MSIL2A_20170409T105651_N0204_R094_T30UYC_20170409T110529_image_21_33.npy	train/labels/S2A_MSIL2A_20170409T105651_N0204_R094_T30UYC_20170409T110529_chip_21_33.npy	LW	0.443511962890625	0.9882555270904476	0.4979221317662003	No	Yes
SWED	train/images/S2A_MSIL2A_20170409T105651_N0204_R094_T30UYC_20170409T110529_image_21_34.npy	train/labels/S2A_MSIL2A_20170409T105651_N0204_R094_T30UYC_20170409T110529_chip_21_34.npy	LW	0.977935791015625	0.9919005022207836	0.4476011362213047	No	Yes
SWED	train/images/S2A_MSIL2A_20170409T105651_N0204_R094_T30UYC_20170409T110529_image_21_5.npy	train/labels/S2A_MSIL2A_20170409T105651_N0204_R094_T30UYC_20170409T110529_chip_21_5.npy	LW	0.000152587890625			Yes	No (Criterion 2 not met)
SWED	train/images/S2A_MSIL2A_20170409T105651_N0204_R094_T30UYC_20170409T110529_image_21_6.npy	train/labels/S2A_MSIL2A_20170409T105651_N0204_R094_T30UYC_20170409T110529_chip_21_6.npy	LW	0.00274658203125			Yes	No (Criterion 2 not met)
SWED	train/images/S2A_MSIL2A_20170409T105651_N0204_R094_T30UYC_20170409T110529_image_21_7.npy	train/labels/S2A_MSIL2A_20170409T105651_N0204_R094_T30UYC_20170409T110529_chip_21_7.npy	LW	0.0001373291015625			Yes	No (Criterion 2 not met)
SWED	train/images/S2A_MSIL2A_20170409T105651_N0204_R094_T30UYC_20170409T110529_image_21_8.npy	train/labels/S2A_MSIL2A_20170409T105651_N0204_R094_T30UYC_20170409T110529_chip_21_8.npy	LW	0.00537109375	0.9269909681115784	-0.0288726733648927	No	Yes
SWED	train/images/S2A_MSIL2A_20170409T105651_N0204_R094_T30UYC_20170409T110529_image_21_9.npy	train/labels/S2A_MSIL2A_20170409T105651_N0204_R094_T30UYC_20170409T110529_chip_21_9.npy	LW	0.001312255859375			Yes	No (Criterion 2 not met)
SWED	train/images/S2A_MSIL2A_20170409T105651_N0204_R094_T30UYC_20170409T110529_image_22_0.npy	train/labels/S2A_MSIL2A_20170409T105651_N0204_R094_T30UYC_20170409T110529_chip_22_0.npy	LW	0.0013275146484375			Yes	No (Criterion 2 not met)
SWED	train/images/S2A_MSIL2A_20170409T105651_N0204_R094_T30UYC_20170409T110529_image_22_1.npy	train/labels/S2A_MSIL2A_20170409T105651_N0204_R094_T30UYC_20170409T110529_chip_22_1.npy	LW	0.0074310302734375	0.7286622400553118	0.1054323764666065	No	Yes
SWED	train/images/S2A_MSIL2A_20170409T105651_N0204_R094_T30UYC_20170409T110529_image_22_10.npy	train/labels/S2A_MSIL2A_20170409T105651_N0204_R094_T30UYC_20170409T110529_chip_22_10.npy	LW	0.002166748046875			Yes	No (Criterion 2 not met)
SWED	train/images/S2A_MSIL2A_20170409T105651_N0204_R094_T30UYC_20170409T110529_image_22_11.npy	train/labels/S2A_MSIL2A_20170409T105651_N0204_R094_T30UYC_20170409T110529_chip_22_11.npy	LW	0.0024871826171875			Yes	No (Criterion 2 not met)
SWED	train/images/S2A_MSIL2A_20170409T105651_N0204_R094_T30UYC_20170409T110529_image_22_12.npy	train/labels/S2A_MSIL2A_20170409T105651_N0204_R094_T30UYC_20170409T110529_chip_22_12.npy	LW	0.001800537109375			Yes	No (Criterion 2 not met)
SWED	train/images/S2A_MSIL2A_20170409T105651_N0204_R094_T30UYC_20170409T110529_image_22_13.npy	train/labels/S2A_MSIL2A_20170409T105651_N0204_R094_T30UYC_20170409T110529_chip_22_13.npy	LW	0.0113067626953125	0.8976296290669306	-0.0225903943731319	No	Yes
SWED	train/images/S2A_MSIL2A_20170409T105651_N0204_R094_T30UYC_20170409T110529_image_22_14.npy	train/labels/S2A_MSIL2A_20170409T105651_N0204_R094_T30UYC_20170409T110529_chip_22_14.npy	LW	0.015777587890625	0.938915375875744	-0.0304256274546182	No	Yes
SWED	train/images/S2A_MSIL2A_20170409T105651_N0204_R094_T30UYC_20170409T110529_image_22_15.npy	train/labels/S2A_MSIL2A_20170409T105651_N0204_R094_T30UYC_20170409T110529_chip_22_15.npy	LW	0.0037994384765625			Yes	No (Criterion 2 not met)
SWED	train/images/S2A_MSIL2A_20170409T105651_N0204_R094_T30UYC_20170409T110529_image_22_16.npy	train/labels/S2A_MSIL2A_20170409T105651_N0204_R094_T30UYC_20170409T110529_chip_22_16.npy	LW	0.0272674560546875	0.8815367341093554	0.3711724608362942	No	Yes
SWED	train/images/S2A_MSIL2A_20170409T105651_N0204_R094_T30UYC_20170409T110529_image_22_17.npy	train/labels/S2A_MSIL2A_20170409T105651_N0204_R094_T30UYC_20170409T110529_chip_22_17.npy	LW	0.0341644287109375	0.8806760867212149	0.0470158258266615	No	Yes
SWED	train/images/S2A_MSIL2A_20170409T105651_N0204_R094_T30UYC_20170409T110529_image_22_18.npy	train/labels/S2A_MSIL2A_20170409T105651_N0204_R094_T30UYC_20170409T110529_chip_22_18.npy	LW	0.00347900390625			Yes	No (Criterion 2 not met)
SWED	train/images/S2A_MSIL2A_20170409T105651_N0204_R094_T30UYC_20170409T110529_image_22_19.npy	train/labels/S2A_MSIL2A_20170409T105651_N0204_R094_T30UYC_20170409T110529_chip_22_19.npy	LW	0.0229034423828125	0.8292565632429916	-0.0062991844482513	No	Yes
SWED	train/images/S2A_MSIL2A_20170409T105651_N0204_R094_T30UYC_20170409T110529_image_22_2.npy	train/labels/S2A_MSIL2A_20170409T105651_N0204_R094_T30UYC_20170409T110529_chip_22_2.npy	LW	0.065582275390625	0.822040835101643	0.0543399040352041	No	Yes
SWED	train/images/S2A_MSIL2A_20170409T105651_N0204_R094_T30UYC_20170409T110529_image_22_20.npy	train/labels/S2A_MSIL2A_20170409T105651_N0204_R094_T30UYC_20170409T110529_chip_22_20.npy	LW	0.0059661865234375	0.861228869557878	-0.0348500960785724	No	Yes
SWED	train/images/S2A_MSIL2A_20170409T105651_N0204_R094_T30UYC_20170409T110529_image_22_21.npy	train/labels/S2A_MSIL2A_20170409T105651_N0204_R094_T30UYC_20170409T110529_chip_22_21.npy	LW	0.00640869140625	0.8506016689473915	-0.0683038159499399	No	Yes
SWED	train/images/S2A_MSIL2A_20170409T105651_N0204_R094_T30UYC_20170409T110529_image_22_22.npy	train/labels/S2A_MSIL2A_20170409T105651_N0204_R094_T30UYC_20170409T110529_chip_22_22.npy	LW	0.000762939453125			Yes	No (Criterion 2 not met)
SWED	train/images/S2A_MSIL2A_20170409T105651_N0204_R094_T30UYC_20170409T110529_image_22_23.npy	train/labels/S2A_MSIL2A_20170409T105651_N0204_R094_T30UYC_20170409T110529_chip_22_23.npy	LW	0.0040283203125			Yes	No (Criterion 2 not met)
SWED	train/images/S2A_MSIL2A_20170409T105651_N0204_R094_T30UYC_20170409T110529_image_22_24.npy	train/labels/S2A_MSIL2A_20170409T105651_N0204_R094_T30UYC_20170409T110529_chip_22_24.npy	LW	0.000946044921875			Yes	No (Criterion 2 not met)
SWED	train/images/S2A_MSIL2A_20170409T105651_N0204_R094_T30UYC_20170409T110529_image_22_25.npy	train/labels/S2A_MSIL2A_20170409T105651_N0204_R094_T30UYC_20170409T110529_chip_22_25.npy	LW	0.379638671875	0.922114458189299	-0.1884023504092913	No	Yes
SWED	train/images/S2A_MSIL2A_20170409T105651_N0204_R094_T30UYC_20170409T110529_image_22_26.npy	train/labels/S2A_MSIL2A_20170409T105651_N0204_R094_T30UYC_20170409T110529_chip_22_26.npy	LW	0.60614013671875	0.957244130350668	-0.2863508349870442	No	Yes
SWED	train/images/S2A_MSIL2A_20170409T105651_N0204_R094_T30UYC_20170409T110529_image_22_27.npy	train/labels/S2A_MSIL2A_20170409T105651_N0204_R094_T30UYC_20170409T110529_chip_22_27.npy	LW	0.771575927734375	0.9928487550119957	0.2803622519502086	No	Yes
SWED	train/images/S2A_MSIL2A_20170409T105651_N0204_R094_T30UYC_20170409T110529_image_22_28.npy	train/labels/S2A_MSIL2A_20170409T105651_N0204_R094_T30UYC_20170409T110529_chip_22_28.npy	LW	0.9504241943359376	0.9843922998778664	0.3496942160081163	No	Yes
SWED	train/images/S2A_MSIL2A_20170409T105651_N0204_R094_T30UYC_20170409T110529_image_22_29.npy	train/labels/S2A_MSIL2A_20170409T105651_N0204_R094_T30UYC_20170409T110529_chip_22_29.npy	LW	0.999755859375			Yes	No (Criterion 2 not met)
SWED	train/images/S2A_MSIL2A_20170409T105651_N0204_R094_T30UYC_20170409T110529_image_22_3.npy	train/labels/S2A_MSIL2A_20170409T105651_N0204_R094_T30UYC_20170409T110529_chip_22_3.npy	LW	0.0045623779296875			Yes	No (Criterion 2 not met)
SWED	train/images/S2A_MSIL2A_20170409T105651_N0204_R094_T30UYC_20170409T110529_image_22_30.npy	train/labels/S2A_MSIL2A_20170409T105651_N0204_R094_T30UYC_20170409T110529_chip_22_30.npy	LW	0.9438629150390624	0.9570437246127436	0.2522733796630806	No	Yes
SWED	train/images/S2A_MSIL2A_20170409T105651_N0204_R094_T30UYC_20170409T110529_image_22_31.npy	train/labels/S2A_MSIL2A_20170409T105651_N0204_R094_T30UYC_20170409T110529_chip_22_31.npy	LW	0.8725433349609375	0.9752607940049972	0.4231549098693799	No	Yes
SWED	train/images/S2A_MSIL2A_20170409T105651_N0204_R094_T30UYC_20170409T110529_image_22_32.npy	train/labels/S2A_MSIL2A_20170409T105651_N0204_R094_T30UYC_20170409T110529_chip_22_32.npy	LW	0.9781494140625	0.9553766201447976	0.3793774981880604	No	Yes
SWED	train/images/S2A_MSIL2A_20170409T105651_N0204_R094_T30UYC_20170409T110529_image_22_35.npy	train/labels/S2A_MSIL2A_20170409T105651_N0204_R094_T30UYC_20170409T110529_chip_22_35.npy	LW	0.9998931884765624			Yes	No (Criterion 2 not met)
SWED	train/images/S2A_MSIL2A_20170409T105651_N0204_R094_T30UYC_20170409T110529_image_22_36.npy	train/labels/S2A_MSIL2A_20170409T105651_N0204_R094_T30UYC_20170409T110529_chip_22_36.npy	LW	0.999725341796875			Yes	No (Criterion 2 not met)
SWED	train/images/S2A_MSIL2A_20170409T105651_N0204_R094_T30UYC_20170409T110529_image_22_37.npy	train/labels/S2A_MSIL2A_20170409T105651_N0204_R094_T30UYC_20170409T110529_chip_22_37.npy	LW	0.9999237060546876			Yes	No (Criterion 2 not met)
SWED	train/images/S2A_MSIL2A_20170409T105651_N0204_R094_T30UYC_20170409T110529_image_22_4.npy	train/labels/S2A_MSIL2A_20170409T105651_N0204_R094_T30UYC_20170409T110529_chip_22_4.npy	LW	0.0003509521484375			Yes	No (Criterion 2 not met)
SWED	train/images/S2A_MSIL2A_20170409T105651_N0204_R094_T30UYC_20170409T110529_image_22_5.npy	train/labels/S2A_MSIL2A_20170409T105651_N0204_R094_T30UYC_20170409T110529_chip_22_5.npy	LW	0.0166168212890625	0.8516769764251646	0.1514261874134929	No	Yes
SWED	train/images/S2A_MSIL2A_20170409T105651_N0204_R094_T30UYC_20170409T110529_image_22_6.npy	train/labels/S2A_MSIL2A_20170409T105651_N0204_R094_T30UYC_20170409T110529_chip_22_6.npy	LW	0.00152587890625			Yes	No (Criterion 2 not met)
SWED	train/images/S2A_MSIL2A_20170409T105651_N0204_R094_T30UYC_20170409T110529_image_22_7.npy	train/labels/S2A_MSIL2A_20170409T105651_N0204_R094_T30UYC_20170409T110529_chip_22_7.npy	LW	1.52587890625e-05			Yes	No (Criterion 2 not met)
SWED	train/images/S2A_MSIL2A_20170409T105651_N0204_R094_T30UYC_20170409T110529_image_22_8.npy	train/labels/S2A_MSIL2A_20170409T105651_N0204_R094_T30UYC_20170409T110529_chip_22_8.npy	LW	0.0049896240234375			Yes	No (Criterion 2 not met)
SWED	train/images/S2A_MSIL2A_20170409T105651_N0204_R094_T30UYC_20170409T110529_image_22_9.npy	train/labels/S2A_MSIL2A_20170409T105651_N0204_R094_T30UYC_20170409T110529_chip_22_9.npy	LW	0.0013427734375			Yes	No (Criterion 2 not met)
SWED	train/images/S2A_MSIL2A_20170409T105651_N0204_R094_T30UYC_20170409T110529_image_23_0.npy	train/labels/S2A_MSIL2A_20170409T105651_N0204_R094_T30UYC_20170409T110529_chip_23_0.npy	LW	0.00177001953125			Yes	No (Criterion 2 not met)
SWED	train/images/S2A_MSIL2A_20170409T105651_N0204_R094_T30UYC_20170409T110529_image_23_1.npy	train/labels/S2A_MSIL2A_20170409T105651_N0204_R094_T30UYC_20170409T110529_chip_23_1.npy	LW	0.0012969970703125			Yes	No (Criterion 2 not met)
SWED	train/images/S2A_MSIL2A_20170409T105651_N0204_R094_T30UYC_20170409T110529_image_23_10.npy	train/labels/S2A_MSIL2A_20170409T105651_N0204_R094_T30UYC_20170409T110529_chip_23_10.npy	LW	0.0182952880859375	0.9503097850975109	-0.1282819295856742	No	Yes
SWED	train/images/S2A_MSIL2A_20170409T105651_N0204_R094_T30UYC_20170409T110529_image_23_11.npy	train/labels/S2A_MSIL2A_20170409T105651_N0204_R094_T30UYC_20170409T110529_chip_23_11.npy	LW	1.52587890625e-05			Yes	No (Criterion 2 not met)
SWED	train/images/S2A_MSIL2A_20170409T105651_N0204_R094_T30UYC_20170409T110529_image_23_12.npy	train/labels/S2A_MSIL2A_20170409T105651_N0204_R094_T30UYC_20170409T110529_chip_23_12.npy	LW	0.0040740966796875			Yes	No (Criterion 2 not met)
SWED	train/images/S2A_MSIL2A_20170409T105651_N0204_R094_T30UYC_20170409T110529_image_23_13.npy	train/labels/S2A_MSIL2A_20170409T105651_N0204_R094_T30UYC_20170409T110529_chip_23_13.npy	LW	0.0066375732421875	0.8194017490507362	0.0838157788018243	No	Yes
SWED	train/images/S2A_MSIL2A_20170409T105651_N0204_R094_T30UYC_20170409T110529_image_23_14.npy	train/labels/S2A_MSIL2A_20170409T105651_N0204_R094_T30UYC_20170409T110529_chip_23_14.npy	LW	0.0053253173828125	0.8918681074546825	0.1537451320888644	No	Yes
SWED	train/images/S2A_MSIL2A_20170409T105651_N0204_R094_T30UYC_20170409T110529_image_23_15.npy	train/labels/S2A_MSIL2A_20170409T105651_N0204_R094_T30UYC_20170409T110529_chip_23_15.npy	LW	0.0044097900390625			Yes	No (Criterion 2 not met)
SWED	train/images/S2A_MSIL2A_20170409T105651_N0204_R094_T30UYC_20170409T110529_image_23_16.npy	train/labels/S2A_MSIL2A_20170409T105651_N0204_R094_T30UYC_20170409T110529_chip_23_16.npy	LW	0.0074615478515625	0.8433502460818579	0.1434731033141768	No	Yes
SWED	train/images/S2A_MSIL2A_20170409T105651_N0204_R094_T30UYC_20170409T110529_image_23_17.npy	train/labels/S2A_MSIL2A_20170409T105651_N0204_R094_T30UYC_20170409T110529_chip_23_17.npy	LW	0.0177764892578125	0.8996344717104909	0.0121537443486652	No	Yes
SWED	train/images/S2A_MSIL2A_20170409T105651_N0204_R094_T30UYC_20170409T110529_image_23_18.npy	train/labels/S2A_MSIL2A_20170409T105651_N0204_R094_T30UYC_20170409T110529_chip_23_18.npy	LW	0.0092315673828125	0.8889537768383033	-0.1279553132247385	No	Yes
SWED	train/images/S2A_MSIL2A_20170409T105651_N0204_R094_T30UYC_20170409T110529_image_23_19.npy	train/labels/S2A_MSIL2A_20170409T105651_N0204_R094_T30UYC_20170409T110529_chip_23_19.npy	LW	0.023712158203125	0.8411950597520018	0.0582291546655515	No	Yes
SWED	train/images/S2A_MSIL2A_20170409T105651_N0204_R094_T30UYC_20170409T110529_image_23_2.npy	train/labels/S2A_MSIL2A_20170409T105651_N0204_R094_T30UYC_20170409T110529_chip_23_2.npy	LW	0.03277587890625	0.7467810845393326	0.099650868856739	No	Yes
SWED	train/images/S2A_MSIL2A_20170409T105651_N0204_R094_T30UYC_20170409T110529_image_23_20.npy	train/labels/S2A_MSIL2A_20170409T105651_N0204_R094_T30UYC_20170409T110529_chip_23_20.npy	LW	0.018463134765625	0.8241194538493155	-0.0270356465184958	No	Yes
SWED	train/images/S2A_MSIL2A_20170409T105651_N0204_R094_T30UYC_20170409T110529_image_23_21.npy	train/labels/S2A_MSIL2A_20170409T105651_N0204_R094_T30UYC_20170409T110529_chip_23_21.npy	LW	0.0420989990234375	0.874272576797003	0.0491361137907634	No	Yes
SWED	train/images/S2A_MSIL2A_20170409T105651_N0204_R094_T30UYC_20170409T110529_image_23_22.npy	train/labels/S2A_MSIL2A_20170409T105651_N0204_R094_T30UYC_20170409T110529_chip_23_22.npy	LW	0.040435791015625	0.8874943445813579	-0.0753982973785492	No	Yes
SWED	train/images/S2A_MSIL2A_20170409T105651_N0204_R094_T30UYC_20170409T110529_image_23_23.npy	train/labels/S2A_MSIL2A_20170409T105651_N0204_R094_T30UYC_20170409T110529_chip_23_23.npy	LW	0.071929931640625	0.9762359881067604	-0.0873762234548381	No	Yes
SWED	train/images/S2A_MSIL2A_20170409T105651_N0204_R094_T30UYC_20170409T110529_image_23_24.npy	train/labels/S2A_MSIL2A_20170409T105651_N0204_R094_T30UYC_20170409T110529_chip_23_24.npy	LW	0.1848297119140625	0.9667823146160388	-0.138694020096955	No	Yes
SWED	train/images/S2A_MSIL2A_20170409T105651_N0204_R094_T30UYC_20170409T110529_image_23_25.npy	train/labels/S2A_MSIL2A_20170409T105651_N0204_R094_T30UYC_20170409T110529_chip_23_25.npy	LW	0.273040771484375	0.9596191121135296	-0.1972551556051255	No	Yes
SWED	train/images/S2A_MSIL2A_20170409T105651_N0204_R094_T30UYC_20170409T110529_image_23_26.npy	train/labels/S2A_MSIL2A_20170409T105651_N0204_R094_T30UYC_20170409T110529_chip_23_26.npy	LW	0.78851318359375	0.9703611490540818	0.0050394875715761	No	Yes
SWED	train/images/S2A_MSIL2A_20170409T105651_N0204_R094_T30UYC_20170409T110529_image_23_27.npy	train/labels/S2A_MSIL2A_20170409T105651_N0204_R094_T30UYC_20170409T110529_chip_23_27.npy	LW	0.40692138671875	0.996276093588059	0.297979571607093	No	Yes
SWED	train/images/S2A_MSIL2A_20170409T105651_N0204_R094_T30UYC_20170409T110529_image_23_28.npy	train/labels/S2A_MSIL2A_20170409T105651_N0204_R094_T30UYC_20170409T110529_chip_23_28.npy	LW	0.8904876708984375	0.9932211914949044	0.184460301695434	No	Yes
SWED	train/images/S2A_MSIL2A_20170409T105651_N0204_R094_T30UYC_20170409T110529_image_23_3.npy	train/labels/S2A_MSIL2A_20170409T105651_N0204_R094_T30UYC_20170409T110529_chip_23_3.npy	LW	0.089019775390625	0.8082980281710266	-8.162116142170633e-05	No	Yes
SWED	train/images/S2A_MSIL2A_20170409T105651_N0204_R094_T30UYC_20170409T110529_image_23_31.npy	train/labels/S2A_MSIL2A_20170409T105651_N0204_R094_T30UYC_20170409T110529_chip_23_31.npy	LW	0.999969482421875			Yes	No (Criterion 2 not met)
SWED	train/images/S2A_MSIL2A_20170409T105651_N0204_R094_T30UYC_20170409T110529_image_23_33.npy	train/labels/S2A_MSIL2A_20170409T105651_N0204_R094_T30UYC_20170409T110529_chip_23_33.npy	LW	0.999969482421875			Yes	No (Criterion 2 not met)
SWED	train/images/S2A_MSIL2A_20170409T105651_N0204_R094_T30UYC_20170409T110529_image_23_34.npy	train/labels/S2A_MSIL2A_20170409T105651_N0204_R094_T30UYC_20170409T110529_chip_23_34.npy	LW	0.9998321533203124			Yes	No (Criterion 2 not met)
SWED	train/images/S2A_MSIL2A_20170409T105651_N0204_R094_T30UYC_20170409T110529_image_23_35.npy	train/labels/S2A_MSIL2A_20170409T105651_N0204_R094_T30UYC_20170409T110529_chip_23_35.npy	LW	0.9988861083984376			Yes	No (Criterion 2 not met)
SWED	train/images/S2A_MSIL2A_20170409T105651_N0204_R094_T30UYC_20170409T110529_image_23_36.npy	train/labels/S2A_MSIL2A_20170409T105651_N0204_R094_T30UYC_20170409T110529_chip_23_36.npy	LW	0.998687744140625			Yes	No (Criterion 2 not met)
SWED	train/images/S2A_MSIL2A_20170409T105651_N0204_R094_T30UYC_20170409T110529_image_23_37.npy	train/labels/S2A_MSIL2A_20170409T105651_N0204_R094_T30UYC_20170409T110529_chip_23_37.npy	LW	0.99957275390625			Yes	No (Criterion 2 not met)
SWED	train/images/S2A_MSIL2A_20170409T105651_N0204_R094_T30UYC_20170409T110529_image_23_4.npy	train/labels/S2A_MSIL2A_20170409T105651_N0204_R094_T30UYC_20170409T110529_chip_23_4.npy	LW	0.002410888671875			Yes	No (Criterion 2 not met)
SWED	train/images/S2A_MSIL2A_20170409T105651_N0204_R094_T30UYC_20170409T110529_image_23_5.npy	train/labels/S2A_MSIL2A_20170409T105651_N0204_R094_T30UYC_20170409T110529_chip_23_5.npy	LW	0.0009765625			Yes	No (Criterion 2 not met)
SWED	train/images/S2A_MSIL2A_20170409T105651_N0204_R094_T30UYC_20170409T110529_image_23_6.npy	train/labels/S2A_MSIL2A_20170409T105651_N0204_R094_T30UYC_20170409T110529_chip_23_6.npy	LW	0.00177001953125			Yes	No (Criterion 2 not met)
SWED	train/images/S2A_MSIL2A_20170409T105651_N0204_R094_T30UYC_20170409T110529_image_23_7.npy	train/labels/S2A_MSIL2A_20170409T105651_N0204_R094_T30UYC_20170409T110529_chip_23_7.npy	LW	0.00189208984375			Yes	No (Criterion 2 not met)
SWED	train/images/S2A_MSIL2A_20170409T105651_N0204_R094_T30UYC_20170409T110529_image_23_8.npy	train/labels/S2A_MSIL2A_20170409T105651_N0204_R094_T30UYC_20170409T110529_chip_23_8.npy	LW	0.003692626953125			Yes	No (Criterion 2 not met)
SWED	train/images/S2A_MSIL2A_20170409T105651_N0204_R094_T30UYC_20170409T110529_image_23_9.npy	train/labels/S2A_MSIL2A_20170409T105651_N0204_R094_T30UYC_20170409T110529_chip_23_9.npy	LW	0.0029754638671875			Yes	No (Criterion 2 not met)
SWED	train/images/S2A_MSIL2A_20170409T105651_N0204_R094_T30UYC_20170409T110529_image_24_0.npy	train/labels/S2A_MSIL2A_20170409T105651_N0204_R094_T30UYC_20170409T110529_chip_24_0.npy	LW	7.62939453125e-05			Yes	No (Criterion 2 not met)
SWED	train/images/S2A_MSIL2A_20170409T105651_N0204_R094_T30UYC_20170409T110529_image_24_1.npy	train/labels/S2A_MSIL2A_20170409T105651_N0204_R094_T30UYC_20170409T110529_chip_24_1.npy	LW	0.0011138916015625			Yes	No (Criterion 2 not met)
SWED	train/images/S2A_MSIL2A_20170409T105651_N0204_R094_T30UYC_20170409T110529_image_24_10.npy	train/labels/S2A_MSIL2A_20170409T105651_N0204_R094_T30UYC_20170409T110529_chip_24_10.npy	LW	0.0025482177734375			Yes	No (Criterion 2 not met)
SWED	train/images/S2A_MSIL2A_20170409T105651_N0204_R094_T30UYC_20170409T110529_image_24_11.npy	train/labels/S2A_MSIL2A_20170409T105651_N0204_R094_T30UYC_20170409T110529_chip_24_11.npy	LW	0.0010528564453125			Yes	No (Criterion 2 not met)
SWED	train/images/S2A_MSIL2A_20170409T105651_N0204_R094_T30UYC_20170409T110529_image_24_12.npy	train/labels/S2A_MSIL2A_20170409T105651_N0204_R094_T30UYC_20170409T110529_chip_24_12.npy	LW	0.0015106201171875			Yes	No (Criterion 2 not met)
SWED	train/images/S2A_MSIL2A_20170409T105651_N0204_R094_T30UYC_20170409T110529_image_24_13.npy	train/labels/S2A_MSIL2A_20170409T105651_N0204_R094_T30UYC_20170409T110529_chip_24_13.npy	LW	0.004608154296875			Yes	No (Criterion 2 not met)
SWED	train/images/S2A_MSIL2A_20170409T105651_N0204_R094_T30UYC_20170409T110529_image_24_14.npy	train/labels/S2A_MSIL2A_20170409T105651_N0204_R094_T30UYC_20170409T110529_chip_24_14.npy	LW	0.0059967041015625	0.8879330483393366	0.1746008381155034	No	Yes
SWED	train/images/S2A_MSIL2A_20170409T105651_N0204_R094_T30UYC_20170409T110529_image_24_15.npy	train/labels/S2A_MSIL2A_20170409T105651_N0204_R094_T30UYC_20170409T110529_chip_24_15.npy	LW	0.0040130615234375			Yes	No (Criterion 2 not met)
SWED	train/images/S2A_MSIL2A_20170409T105651_N0204_R094_T30UYC_20170409T110529_image_24_16.npy	train/labels/S2A_MSIL2A_20170409T105651_N0204_R094_T30UYC_20170409T110529_chip_24_16.npy	LW	0.015960693359375	0.8079919119097494	0.1229697730501903	No	Yes
SWED	train/images/S2A_MSIL2A_20170409T105651_N0204_R094_T30UYC_20170409T110529_image_24_17.npy	train/labels/S2A_MSIL2A_20170409T105651_N0204_R094_T30UYC_20170409T110529_chip_24_17.npy	LW	0.019989013671875	0.9136038603142108	-0.0050733552982588	No	Yes
SWED	train/images/S2A_MSIL2A_20170409T105651_N0204_R094_T30UYC_20170409T110529_image_24_18.npy	train/labels/S2A_MSIL2A_20170409T105651_N0204_R094_T30UYC_20170409T110529_chip_24_18.npy	LW	0.001190185546875			Yes	No (Criterion 2 not met)
SWED	train/images/S2A_MSIL2A_20170409T105651_N0204_R094_T30UYC_20170409T110529_image_24_19.npy	train/labels/S2A_MSIL2A_20170409T105651_N0204_R094_T30UYC_20170409T110529_chip_24_19.npy	LW	0.001190185546875			Yes	No (Criterion 2 not met)
SWED	train/images/S2A_MSIL2A_20170409T105651_N0204_R094_T30UYC_20170409T110529_image_24_2.npy	train/labels/S2A_MSIL2A_20170409T105651_N0204_R094_T30UYC_20170409T110529_chip_24_2.npy	LW	0.098541259765625	0.8403985960102984	0.1160546993610739	No	Yes
SWED	train/images/S2A_MSIL2A_20170409T105651_N0204_R094_T30UYC_20170409T110529_image_24_20.npy	train/labels/S2A_MSIL2A_20170409T105651_N0204_R094_T30UYC_20170409T110529_chip_24_20.npy	LW	0.0094146728515625	0.8447857145239401	0.1696018140284044	No	Yes
SWED	train/images/S2A_MSIL2A_20170409T105651_N0204_R094_T30UYC_20170409T110529_image_24_21.npy	train/labels/S2A_MSIL2A_20170409T105651_N0204_R094_T30UYC_20170409T110529_chip_24_21.npy	LW	0.221099853515625	0.9221341240263992	0.0726109099692582	No	Yes
SWED	train/images/S2A_MSIL2A_20170409T105651_N0204_R094_T30UYC_20170409T110529_image_24_22.npy	train/labels/S2A_MSIL2A_20170409T105651_N0204_R094_T30UYC_20170409T110529_chip_24_22.npy	LW	0.723724365234375	0.9336775871768296	-0.2358273472493202	No	Yes
SWED	train/images/S2A_MSIL2A_20170409T105651_N0204_R094_T30UYC_20170409T110529_image_24_23.npy	train/labels/S2A_MSIL2A_20170409T105651_N0204_R094_T30UYC_20170409T110529_chip_24_23.npy	LW	0.8041534423828125	0.9621415954055546	-0.3634187001592154	No	Yes
SWED	train/images/S2A_MSIL2A_20170409T105651_N0204_R094_T30UYC_20170409T110529_image_24_24.npy	train/labels/S2A_MSIL2A_20170409T105651_N0204_R094_T30UYC_20170409T110529_chip_24_24.npy	LW	0.805023193359375	0.9867956979243804	-0.1032884478152604	No	Yes
SWED	train/images/S2A_MSIL2A_20170409T105651_N0204_R094_T30UYC_20170409T110529_image_24_25.npy	train/labels/S2A_MSIL2A_20170409T105651_N0204_R094_T30UYC_20170409T110529_chip_24_25.npy	LW	0.81475830078125	0.976989597053259	-0.1527921283318463	No	Yes
SWED	train/images/S2A_MSIL2A_20170409T105651_N0204_R094_T30UYC_20170409T110529_image_24_26.npy	train/labels/S2A_MSIL2A_20170409T105651_N0204_R094_T30UYC_20170409T110529_chip_24_26.npy	LW	0.3308258056640625	0.9700728095593888	-0.1095170141709845	No	Yes
SWED	train/images/S2A_MSIL2A_20170409T105651_N0204_R094_T30UYC_20170409T110529_image_24_28.npy	train/labels/S2A_MSIL2A_20170409T105651_N0204_R094_T30UYC_20170409T110529_chip_24_28.npy	LW	0.6361541748046875	0.9954952846642616	0.1160144390449949	No	Yes
SWED	train/images/S2A_MSIL2A_20170409T105651_N0204_R094_T30UYC_20170409T110529_image_24_3.npy	train/labels/S2A_MSIL2A_20170409T105651_N0204_R094_T30UYC_20170409T110529_chip_24_3.npy	LW	0.0359344482421875	0.8087229190803246	-1.659686180654867e-05	No	Yes
SWED	train/images/S2A_MSIL2A_20170409T105651_N0204_R094_T30UYC_20170409T110529_image_24_35.npy	train/labels/S2A_MSIL2A_20170409T105651_N0204_R094_T30UYC_20170409T110529_chip_24_35.npy	LW	0.998199462890625			Yes	No (Criterion 2 not met)
SWED	train/images/S2A_MSIL2A_20170409T105651_N0204_R094_T30UYC_20170409T110529_image_24_36.npy	train/labels/S2A_MSIL2A_20170409T105651_N0204_R094_T30UYC_20170409T110529_chip_24_36.npy	LW	0.99993896484375			Yes	No (Criterion 2 not met)
SWED	train/images/S2A_MSIL2A_20170409T105651_N0204_R094_T30UYC_20170409T110529_image_24_4.npy	train/labels/S2A_MSIL2A_20170409T105651_N0204_R094_T30UYC_20170409T110529_chip_24_4.npy	LW	0.0007476806640625			Yes	No (Criterion 2 not met)
SWED	train/images/S2A_MSIL2A_20170409T105651_N0204_R094_T30UYC_20170409T110529_image_24_6.npy	train/labels/S2A_MSIL2A_20170409T105651_N0204_R094_T30UYC_20170409T110529_chip_24_6.npy	LW	0.0008392333984375			Yes	No (Criterion 2 not met)
SWED	train/images/S2A_MSIL2A_20170409T105651_N0204_R094_T30UYC_20170409T110529_image_24_7.npy	train/labels/S2A_MSIL2A_20170409T105651_N0204_R094_T30UYC_20170409T110529_chip_24_7.npy	LW	0.009307861328125	0.8992168093195491	0.0996602264254584	No	Yes
SWED	train/images/S2A_MSIL2A_20170409T105651_N0204_R094_T30UYC_20170409T110529_image_24_8.npy	train/labels/S2A_MSIL2A_20170409T105651_N0204_R094_T30UYC_20170409T110529_chip_24_8.npy	LW	0.002960205078125			Yes	No (Criterion 2 not met)
SWED	train/images/S2A_MSIL2A_20170409T105651_N0204_R094_T30UYC_20170409T110529_image_24_9.npy	train/labels/S2A_MSIL2A_20170409T105651_N0204_R094_T30UYC_20170409T110529_chip_24_9.npy	LW	0.0014801025390625			Yes	No (Criterion 2 not met)
SWED	train/images/S2A_MSIL2A_20170409T105651_N0204_R094_T30UYC_20170409T110529_image_25_0.npy	train/labels/S2A_MSIL2A_20170409T105651_N0204_R094_T30UYC_20170409T110529_chip_25_0.npy	LW	0.000152587890625			Yes	No (Criterion 2 not met)
SWED	train/images/S2A_MSIL2A_20170409T105651_N0204_R094_T30UYC_20170409T110529_image_25_1.npy	train/labels/S2A_MSIL2A_20170409T105651_N0204_R094_T30UYC_20170409T110529_chip_25_1.npy	LW	0.00634765625	0.7831378346704472	0.0867134944055516	No	Yes
SWED	train/images/S2A_MSIL2A_20170409T105651_N0204_R094_T30UYC_20170409T110529_image_25_10.npy	train/labels/S2A_MSIL2A_20170409T105651_N0204_R094_T30UYC_20170409T110529_chip_25_10.npy	LW	0.0026092529296875			Yes	No (Criterion 2 not met)
SWED	train/images/S2A_MSIL2A_20170409T105651_N0204_R094_T30UYC_20170409T110529_image_25_11.npy	train/labels/S2A_MSIL2A_20170409T105651_N0204_R094_T30UYC_20170409T110529_chip_25_11.npy	LW	0.00079345703125			Yes	No (Criterion 2 not met)
SWED	train/images/S2A_MSIL2A_20170409T105651_N0204_R094_T30UYC_20170409T110529_image_25_12.npy	train/labels/S2A_MSIL2A_20170409T105651_N0204_R094_T30UYC_20170409T110529_chip_25_12.npy	LW	0.0026092529296875			Yes	No (Criterion 2 not met)
SWED	train/images/S2A_MSIL2A_20170409T105651_N0204_R094_T30UYC_20170409T110529_image_25_14.npy	train/labels/S2A_MSIL2A_20170409T105651_N0204_R094_T30UYC_20170409T110529_chip_25_14.npy	LW	0.001495361328125			Yes	No (Criterion 2 not met)
SWED	train/images/S2A_MSIL2A_20170409T105651_N0204_R094_T30UYC_20170409T110529_image_25_15.npy	train/labels/S2A_MSIL2A_20170409T105651_N0204_R094_T30UYC_20170409T110529_chip_25_15.npy	LW	3.0517578125e-05			Yes	No (Criterion 2 not met)
SWED	train/images/S2A_MSIL2A_20170409T105651_N0204_R094_T30UYC_20170409T110529_image_25_16.npy	train/labels/S2A_MSIL2A_20170409T105651_N0204_R094_T30UYC_20170409T110529_chip_25_16.npy	LW	0.0015411376953125			Yes	No (Criterion 2 not met)
SWED	train/images/S2A_MSIL2A_20170409T105651_N0204_R094_T30UYC_20170409T110529_image_25_17.npy	train/labels/S2A_MSIL2A_20170409T105651_N0204_R094_T30UYC_20170409T110529_chip_25_17.npy	LW	0.00750732421875	0.8606992333149689	-0.0003556032132691	No	Yes
SWED	train/images/S2A_MSIL2A_20170409T105651_N0204_R094_T30UYC_20170409T110529_image_25_18.npy	train/labels/S2A_MSIL2A_20170409T105651_N0204_R094_T30UYC_20170409T110529_chip_25_18.npy	LW	0.004974365234375			Yes	No (Criterion 2 not met)
SWED	train/images/S2A_MSIL2A_20170409T105651_N0204_R094_T30UYC_20170409T110529_image_25_19.npy	train/labels/S2A_MSIL2A_20170409T105651_N0204_R094_T30UYC_20170409T110529_chip_25_19.npy	LW	0.0016021728515625			Yes	No (Criterion 2 not met)
SWED	train/images/S2A_MSIL2A_20170409T105651_N0204_R094_T30UYC_20170409T110529_image_25_2.npy	train/labels/S2A_MSIL2A_20170409T105651_N0204_R094_T30UYC_20170409T110529_chip_25_2.npy	LW	0.13006591796875	0.8237818245426574	-0.0021413007774133	No	Yes
SWED	train/images/S2A_MSIL2A_20170409T105651_N0204_R094_T30UYC_20170409T110529_image_25_20.npy	train/labels/S2A_MSIL2A_20170409T105651_N0204_R094_T30UYC_20170409T110529_chip_25_20.npy	LW	0.0025787353515625			Yes	No (Criterion 2 not met)
SWED	train/images/S2A_MSIL2A_20170409T105651_N0204_R094_T30UYC_20170409T110529_image_25_21.npy	train/labels/S2A_MSIL2A_20170409T105651_N0204_R094_T30UYC_20170409T110529_chip_25_21.npy	LW	0.004547119140625			Yes	No (Criterion 2 not met)
SWED	train/images/S2A_MSIL2A_20170409T105651_N0204_R094_T30UYC_20170409T110529_image_25_22.npy	train/labels/S2A_MSIL2A_20170409T105651_N0204_R094_T30UYC_20170409T110529_chip_25_22.npy	LW	0.14019775390625	0.9467792786918416	-0.1671148555938463	No	Yes
SWED	train/images/S2A_MSIL2A_20170409T105651_N0204_R094_T30UYC_20170409T110529_image_25_23.npy	train/labels/S2A_MSIL2A_20170409T105651_N0204_R094_T30UYC_20170409T110529_chip_25_23.npy	LW	0.613433837890625	0.9334187139407704	-0.2170063814387284	No	Yes
SWED	train/images/S2A_MSIL2A_20170409T105651_N0204_R094_T30UYC_20170409T110529_image_25_24.npy	train/labels/S2A_MSIL2A_20170409T105651_N0204_R094_T30UYC_20170409T110529_chip_25_24.npy	LW	0.0803070068359375	0.9606942738350288	-0.1380983618286052	No	Yes
SWED	train/images/S2A_MSIL2A_20170409T105651_N0204_R094_T30UYC_20170409T110529_image_25_25.npy	train/labels/S2A_MSIL2A_20170409T105651_N0204_R094_T30UYC_20170409T110529_chip_25_25.npy	LW	0.0001068115234375			Yes	No (Criterion 2 not met)
SWED	train/images/S2A_MSIL2A_20170409T105651_N0204_R094_T30UYC_20170409T110529_image_25_26.npy	train/labels/S2A_MSIL2A_20170409T105651_N0204_R094_T30UYC_20170409T110529_chip_25_26.npy	LW	0.0135345458984375	0.8913441123555874	0.1161927831926302	No	Yes
SWED	train/images/S2A_MSIL2A_20170409T105651_N0204_R094_T30UYC_20170409T110529_image_25_27.npy	train/labels/S2A_MSIL2A_20170409T105651_N0204_R094_T30UYC_20170409T110529_chip_25_27.npy	LW	0.0002593994140625			Yes	No (Criterion 2 not met)
SWED	train/images/S2A_MSIL2A_20170409T105651_N0204_R094_T30UYC_20170409T110529_image_25_28.npy	train/labels/S2A_MSIL2A_20170409T105651_N0204_R094_T30UYC_20170409T110529_chip_25_28.npy	LW	0.6876373291015625	0.9903970910585757	-0.1216388024995691	No	Yes
SWED	train/images/S2A_MSIL2A_20170409T105651_N0204_R094_T30UYC_20170409T110529_image_25_3.npy	train/labels/S2A_MSIL2A_20170409T105651_N0204_R094_T30UYC_20170409T110529_chip_25_3.npy	LW	0.0029296875			Yes	No (Criterion 2 not met)
SWED	train/images/S2A_MSIL2A_20170409T105651_N0204_R094_T30UYC_20170409T110529_image_25_4.npy	train/labels/S2A_MSIL2A_20170409T105651_N0204_R094_T30UYC_20170409T110529_chip_25_4.npy	LW	0.001800537109375			Yes	No (Criterion 2 not met)
SWED	train/images/S2A_MSIL2A_20170409T105651_N0204_R094_T30UYC_20170409T110529_image_25_5.npy	train/labels/S2A_MSIL2A_20170409T105651_N0204_R094_T30UYC_20170409T110529_chip_25_5.npy	LW	0.0012664794921875			Yes	No (Criterion 2 not met)
SWED	train/images/S2A_MSIL2A_20170409T105651_N0204_R094_T30UYC_20170409T110529_image_25_6.npy	train/labels/S2A_MSIL2A_20170409T105651_N0204_R094_T30UYC_20170409T110529_chip_25_6.npy	LW	0.0013580322265625			Yes	No (Criterion 2 not met)
SWED	train/images/S2A_MSIL2A_20170409T105651_N0204_R094_T30UYC_20170409T110529_image_25_7.npy	train/labels/S2A_MSIL2A_20170409T105651_N0204_R094_T30UYC_20170409T110529_chip_25_7.npy	LW	0.0024566650390625			Yes	No (Criterion 2 not met)
SWED	train/images/S2A_MSIL2A_20170409T105651_N0204_R094_T30UYC_20170409T110529_image_25_8.npy	train/labels/S2A_MSIL2A_20170409T105651_N0204_R094_T30UYC_20170409T110529_chip_25_8.npy	LW	0.0001373291015625			Yes	No (Criterion 2 not met)
SWED	train/images/S2A_MSIL2A_20170409T105651_N0204_R094_T30UYC_20170409T110529_image_25_9.npy	train/labels/S2A_MSIL2A_20170409T105651_N0204_R094_T30UYC_20170409T110529_chip_25_9.npy	LW	0.000762939453125			Yes	No (Criterion 2 not met)
SWED	train/images/S2A_MSIL2A_20170409T105651_N0204_R094_T30UYC_20170409T110529_image_26_0.npy	train/labels/S2A_MSIL2A_20170409T105651_N0204_R094_T30UYC_20170409T110529_chip_26_0.npy	LW	0.0007781982421875			Yes	No (Criterion 2 not met)
SWED	train/images/S2A_MSIL2A_20170409T105651_N0204_R094_T30UYC_20170409T110529_image_26_1.npy	train/labels/S2A_MSIL2A_20170409T105651_N0204_R094_T30UYC_20170409T110529_chip_26_1.npy	LW	0.002197265625			Yes	No (Criterion 2 not met)
SWED	train/images/S2A_MSIL2A_20170409T105651_N0204_R094_T30UYC_20170409T110529_image_26_10.npy	train/labels/S2A_MSIL2A_20170409T105651_N0204_R094_T30UYC_20170409T110529_chip_26_10.npy	LW	0.001373291015625			Yes	No (Criterion 2 not met)
SWED	train/images/S2A_MSIL2A_20170409T105651_N0204_R094_T30UYC_20170409T110529_image_26_11.npy	train/labels/S2A_MSIL2A_20170409T105651_N0204_R094_T30UYC_20170409T110529_chip_26_11.npy	LW	0.000457763671875			Yes	No (Criterion 2 not met)
SWED	train/images/S2A_MSIL2A_20170409T105651_N0204_R094_T30UYC_20170409T110529_image_26_12.npy	train/labels/S2A_MSIL2A_20170409T105651_N0204_R094_T30UYC_20170409T110529_chip_26_12.npy	LW	0.0019989013671875			Yes	No (Criterion 2 not met)
SWED	train/images/S2A_MSIL2A_20170409T105651_N0204_R094_T30UYC_20170409T110529_image_26_13.npy	train/labels/S2A_MSIL2A_20170409T105651_N0204_R094_T30UYC_20170409T110529_chip_26_13.npy	LW	0.0128631591796875	0.9045378227700346	0.0232828400067907	No	Yes
SWED	train/images/S2A_MSIL2A_20170409T105651_N0204_R094_T30UYC_20170409T110529_image_26_14.npy	train/labels/S2A_MSIL2A_20170409T105651_N0204_R094_T30UYC_20170409T110529_chip_26_14.npy	LW	0.001190185546875			Yes	No (Criterion 2 not met)
SWED	train/images/S2A_MSIL2A_20170409T105651_N0204_R094_T30UYC_20170409T110529_image_26_15.npy	train/labels/S2A_MSIL2A_20170409T105651_N0204_R094_T30UYC_20170409T110529_chip_26_15.npy	LW	0.0005645751953125			Yes	No (Criterion 2 not met)
SWED	train/images/S2A_MSIL2A_20170409T105651_N0204_R094_T30UYC_20170409T110529_image_26_16.npy	train/labels/S2A_MSIL2A_20170409T105651_N0204_R094_T30UYC_20170409T110529_chip_26_16.npy	LW	0.0024871826171875			Yes	No (Criterion 2 not met)
SWED	train/images/S2A_MSIL2A_20170409T105651_N0204_R094_T30UYC_20170409T110529_image_26_17.npy	train/labels/S2A_MSIL2A_20170409T105651_N0204_R094_T30UYC_20170409T110529_chip_26_17.npy	LW	0.000732421875			Yes	No (Criterion 2 not met)
SWED	train/images/S2A_MSIL2A_20170409T105651_N0204_R094_T30UYC_20170409T110529_image_26_18.npy	train/labels/S2A_MSIL2A_20170409T105651_N0204_R094_T30UYC_20170409T110529_chip_26_18.npy	LW	0.0006103515625			Yes	No (Criterion 2 not met)
SWED	train/images/S2A_MSIL2A_20170409T105651_N0204_R094_T30UYC_20170409T110529_image_26_19.npy	train/labels/S2A_MSIL2A_20170409T105651_N0204_R094_T30UYC_20170409T110529_chip_26_19.npy	LW	0.001007080078125			Yes	No (Criterion 2 not met)
SWED	train/images/S2A_MSIL2A_20170409T105651_N0204_R094_T30UYC_20170409T110529_image_26_2.npy	train/labels/S2A_MSIL2A_20170409T105651_N0204_R094_T30UYC_20170409T110529_chip_26_2.npy	LW	0.125701904296875	0.7737692566925238	-0.0005442947695988	No	Yes
SWED	train/images/S2A_MSIL2A_20170409T105651_N0204_R094_T30UYC_20170409T110529_image_26_20.npy	train/labels/S2A_MSIL2A_20170409T105651_N0204_R094_T30UYC_20170409T110529_chip_26_20.npy	LW	0.0005645751953125			Yes	No (Criterion 2 not met)
SWED	train/images/S2A_MSIL2A_20170409T105651_N0204_R094_T30UYC_20170409T110529_image_26_21.npy	train/labels/S2A_MSIL2A_20170409T105651_N0204_R094_T30UYC_20170409T110529_chip_26_21.npy	LW	0.000579833984375			Yes	No (Criterion 2 not met)
SWED	train/images/S2A_MSIL2A_20170409T105651_N0204_R094_T30UYC_20170409T110529_image_26_22.npy	train/labels/S2A_MSIL2A_20170409T105651_N0204_R094_T30UYC_20170409T110529_chip_26_22.npy	LW	0.036346435546875	0.910166958021525	-0.0180943620642365	No	Yes
SWED	train/images/S2A_MSIL2A_20170409T105651_N0204_R094_T30UYC_20170409T110529_image_26_23.npy	train/labels/S2A_MSIL2A_20170409T105651_N0204_R094_T30UYC_20170409T110529_chip_26_23.npy	LW	0.0561370849609375	0.9245559001924456	-0.0630296388524548	No	Yes
SWED	train/images/S2A_MSIL2A_20170409T105651_N0204_R094_T30UYC_20170409T110529_image_26_24.npy	train/labels/S2A_MSIL2A_20170409T105651_N0204_R094_T30UYC_20170409T110529_chip_26_24.npy	LW	0.0002899169921875			Yes	No (Criterion 2 not met)
SWED	train/images/S2A_MSIL2A_20170409T105651_N0204_R094_T30UYC_20170409T110529_image_26_25.npy	train/labels/S2A_MSIL2A_20170409T105651_N0204_R094_T30UYC_20170409T110529_chip_26_25.npy	LW	0.006134033203125	0.8488188573349129	0.0327981178889111	No	Yes
SWED	train/images/S2A_MSIL2A_20170409T105651_N0204_R094_T30UYC_20170409T110529_image_26_26.npy	train/labels/S2A_MSIL2A_20170409T105651_N0204_R094_T30UYC_20170409T110529_chip_26_26.npy	LW	0.01031494140625	0.8858710860342361	0.1243234592396732	No	Yes
SWED	train/images/S2A_MSIL2A_20170409T105651_N0204_R094_T30UYC_20170409T110529_image_26_28.npy	train/labels/S2A_MSIL2A_20170409T105651_N0204_R094_T30UYC_20170409T110529_chip_26_28.npy	LW	0.5988311767578125	0.9885185836805196	-0.0189455082117838	No	Yes
SWED	train/images/S2A_MSIL2A_20170409T105651_N0204_R094_T30UYC_20170409T110529_image_26_3.npy	train/labels/S2A_MSIL2A_20170409T105651_N0204_R094_T30UYC_20170409T110529_chip_26_3.npy	LW	0.0018157958984375			Yes	No (Criterion 2 not met)
SWED	train/images/S2A_MSIL2A_20170409T105651_N0204_R094_T30UYC_20170409T110529_image_26_4.npy	train/labels/S2A_MSIL2A_20170409T105651_N0204_R094_T30UYC_20170409T110529_chip_26_4.npy	LW	0.0023040771484375			Yes	No (Criterion 2 not met)
SWED	train/images/S2A_MSIL2A_20170409T105651_N0204_R094_T30UYC_20170409T110529_image_26_41.npy	train/labels/S2A_MSIL2A_20170409T105651_N0204_R094_T30UYC_20170409T110529_chip_26_41.npy	LW	0.9998321533203124			Yes	No (Criterion 2 not met)
SWED	train/images/S2A_MSIL2A_20170409T105651_N0204_R094_T30UYC_20170409T110529_image_26_5.npy	train/labels/S2A_MSIL2A_20170409T105651_N0204_R094_T30UYC_20170409T110529_chip_26_5.npy	LW	0.0003509521484375			Yes	No (Criterion 2 not met)
SWED	train/images/S2A_MSIL2A_20170409T105651_N0204_R094_T30UYC_20170409T110529_image_26_6.npy	train/labels/S2A_MSIL2A_20170409T105651_N0204_R094_T30UYC_20170409T110529_chip_26_6.npy	LW	0.00262451171875			Yes	No (Criterion 2 not met)
SWED	train/images/S2A_MSIL2A_20170409T105651_N0204_R094_T30UYC_20170409T110529_image_26_7.npy	train/labels/S2A_MSIL2A_20170409T105651_N0204_R094_T30UYC_20170409T110529_chip_26_7.npy	LW	0.001190185546875			Yes	No (Criterion 2 not met)
SWED	train/images/S2A_MSIL2A_20170409T105651_N0204_R094_T30UYC_20170409T110529_image_26_8.npy	train/labels/S2A_MSIL2A_20170409T105651_N0204_R094_T30UYC_20170409T110529_chip_26_8.npy	LW	0.00469970703125			Yes	No (Criterion 2 not met)
SWED	train/images/S2A_MSIL2A_20170409T105651_N0204_R094_T30UYC_20170409T110529_image_26_9.npy	train/labels/S2A_MSIL2A_20170409T105651_N0204_R094_T30UYC_20170409T110529_chip_26_9.npy	LW	0.0033416748046875			Yes	No (Criterion 2 not met)
SWED	train/images/S2A_MSIL2A_20170409T105651_N0204_R094_T30UYC_20170409T110529_image_27_0.npy	train/labels/S2A_MSIL2A_20170409T105651_N0204_R094_T30UYC_20170409T110529_chip_27_0.npy	LW	0.002655029296875			Yes	No (Criterion 2 not met)
SWED	train/images/S2A_MSIL2A_20170409T105651_N0204_R094_T30UYC_20170409T110529_image_27_1.npy	train/labels/S2A_MSIL2A_20170409T105651_N0204_R094_T30UYC_20170409T110529_chip_27_1.npy	LW	0.0015716552734375			Yes	No (Criterion 2 not met)
SWED	train/images/S2A_MSIL2A_20170409T105651_N0204_R094_T30UYC_20170409T110529_image_27_10.npy	train/labels/S2A_MSIL2A_20170409T105651_N0204_R094_T30UYC_20170409T110529_chip_27_10.npy	LW	0.0025787353515625			Yes	No (Criterion 2 not met)
SWED	train/images/S2A_MSIL2A_20170409T105651_N0204_R094_T30UYC_20170409T110529_image_27_11.npy	train/labels/S2A_MSIL2A_20170409T105651_N0204_R094_T30UYC_20170409T110529_chip_27_11.npy	LW	0.00152587890625			Yes	No (Criterion 2 not met)
SWED	train/images/S2A_MSIL2A_20170409T105651_N0204_R094_T30UYC_20170409T110529_image_27_12.npy	train/labels/S2A_MSIL2A_20170409T105651_N0204_R094_T30UYC_20170409T110529_chip_27_12.npy	LW	0.0091552734375	0.8268671740880982	-0.0048727408804721	No	Yes
SWED	train/images/S2A_MSIL2A_20170409T105651_N0204_R094_T30UYC_20170409T110529_image_27_13.npy	train/labels/S2A_MSIL2A_20170409T105651_N0204_R094_T30UYC_20170409T110529_chip_27_13.npy	LW	0.00726318359375	0.8620580520751789	0.0428596044460798	No	Yes
SWED	train/images/S2A_MSIL2A_20170409T105651_N0204_R094_T30UYC_20170409T110529_image_27_14.npy	train/labels/S2A_MSIL2A_20170409T105651_N0204_R094_T30UYC_20170409T110529_chip_27_14.npy	LW	0.0020904541015625			Yes	No (Criterion 2 not met)
SWED	train/images/S2A_MSIL2A_20170409T105651_N0204_R094_T30UYC_20170409T110529_image_27_15.npy	train/labels/S2A_MSIL2A_20170409T105651_N0204_R094_T30UYC_20170409T110529_chip_27_15.npy	LW	0.0016326904296875			Yes	No (Criterion 2 not met)
SWED	train/images/S2A_MSIL2A_20170409T105651_N0204_R094_T30UYC_20170409T110529_image_27_16.npy	train/labels/S2A_MSIL2A_20170409T105651_N0204_R094_T30UYC_20170409T110529_chip_27_16.npy	LW	0.374481201171875	0.9824594227384188	-0.1296399094840448	No	Yes
SWED	train/images/S2A_MSIL2A_20170409T105651_N0204_R094_T30UYC_20170409T110529_image_27_17.npy	train/labels/S2A_MSIL2A_20170409T105651_N0204_R094_T30UYC_20170409T110529_chip_27_17.npy	LW	0.0048675537109375			Yes	No (Criterion 2 not met)
SWED	train/images/S2A_MSIL2A_20170409T105651_N0204_R094_T30UYC_20170409T110529_image_27_18.npy	train/labels/S2A_MSIL2A_20170409T105651_N0204_R094_T30UYC_20170409T110529_chip_27_18.npy	LW	0.007598876953125	0.8587592345701773	0.1099459116908508	No	Yes
SWED	train/images/S2A_MSIL2A_20170409T105651_N0204_R094_T30UYC_20170409T110529_image_27_19.npy	train/labels/S2A_MSIL2A_20170409T105651_N0204_R094_T30UYC_20170409T110529_chip_27_19.npy	LW	0.0007476806640625			Yes	No (Criterion 2 not met)
SWED	train/images/S2A_MSIL2A_20170409T105651_N0204_R094_T30UYC_20170409T110529_image_27_2.npy	train/labels/S2A_MSIL2A_20170409T105651_N0204_R094_T30UYC_20170409T110529_chip_27_2.npy	LW	0.01483154296875	0.611384724672769	0.2099759083785347	Yes	No (Criterion 3 not met)
SWED	train/images/S2A_MSIL2A_20170409T105651_N0204_R094_T30UYC_20170409T110529_image_27_20.npy	train/labels/S2A_MSIL2A_20170409T105651_N0204_R094_T30UYC_20170409T110529_chip_27_20.npy	LW	0.0003662109375			Yes	No (Criterion 2 not met)
SWED	train/images/S2A_MSIL2A_20170409T105651_N0204_R094_T30UYC_20170409T110529_image_27_21.npy	train/labels/S2A_MSIL2A_20170409T105651_N0204_R094_T30UYC_20170409T110529_chip_27_21.npy	LW	0.0013885498046875			Yes	No (Criterion 2 not met)
SWED	train/images/S2A_MSIL2A_20170409T105651_N0204_R094_T30UYC_20170409T110529_image_27_23.npy	train/labels/S2A_MSIL2A_20170409T105651_N0204_R094_T30UYC_20170409T110529_chip_27_23.npy	LW	0.0016937255859375			Yes	No (Criterion 2 not met)
SWED	train/images/S2A_MSIL2A_20170409T105651_N0204_R094_T30UYC_20170409T110529_image_27_24.npy	train/labels/S2A_MSIL2A_20170409T105651_N0204_R094_T30UYC_20170409T110529_chip_27_24.npy	LW	0.002593994140625			Yes	No (Criterion 2 not met)
SWED	train/images/S2A_MSIL2A_20170409T105651_N0204_R094_T30UYC_20170409T110529_image_27_25.npy	train/labels/S2A_MSIL2A_20170409T105651_N0204_R094_T30UYC_20170409T110529_chip_27_25.npy	LW	0.0152435302734375	0.8626362735821653	-0.0568536382639387	No	Yes
SWED	train/images/S2A_MSIL2A_20170409T105651_N0204_R094_T30UYC_20170409T110529_image_27_26.npy	train/labels/S2A_MSIL2A_20170409T105651_N0204_R094_T30UYC_20170409T110529_chip_27_26.npy	LW	0.0003662109375			Yes	No (Criterion 2 not met)
SWED	train/images/S2A_MSIL2A_20170409T105651_N0204_R094_T30UYC_20170409T110529_image_27_28.npy	train/labels/S2A_MSIL2A_20170409T105651_N0204_R094_T30UYC_20170409T110529_chip_27_28.npy	LW	0.719024658203125	0.9965359690078645	0.1965628132364215	No	Yes
SWED	train/images/S2A_MSIL2A_20170409T105651_N0204_R094_T30UYC_20170409T110529_image_27_3.npy	train/labels/S2A_MSIL2A_20170409T105651_N0204_R094_T30UYC_20170409T110529_chip_27_3.npy	LW	0.0032806396484375			Yes	No (Criterion 2 not met)
SWED	train/images/S2A_MSIL2A_20170409T105651_N0204_R094_T30UYC_20170409T110529_image_27_4.npy	train/labels/S2A_MSIL2A_20170409T105651_N0204_R094_T30UYC_20170409T110529_chip_27_4.npy	LW	0.000762939453125			Yes	No (Criterion 2 not met)
SWED	train/images/S2A_MSIL2A_20170409T105651_N0204_R094_T30UYC_20170409T110529_image_27_41.npy	train/labels/S2A_MSIL2A_20170409T105651_N0204_R094_T30UYC_20170409T110529_chip_27_41.npy	LW	0.9991607666015624			Yes	No (Criterion 2 not met)
SWED	train/images/S2A_MSIL2A_20170409T105651_N0204_R094_T30UYC_20170409T110529_image_27_5.npy	train/labels/S2A_MSIL2A_20170409T105651_N0204_R094_T30UYC_20170409T110529_chip_27_5.npy	LW	0.00274658203125			Yes	No (Criterion 2 not met)
SWED	train/images/S2A_MSIL2A_20170409T105651_N0204_R094_T30UYC_20170409T110529_image_27_6.npy	train/labels/S2A_MSIL2A_20170409T105651_N0204_R094_T30UYC_20170409T110529_chip_27_6.npy	LW	0.0019989013671875			Yes	No (Criterion 2 not met)
SWED	train/images/S2A_MSIL2A_20170409T105651_N0204_R094_T30UYC_20170409T110529_image_27_7.npy	train/labels/S2A_MSIL2A_20170409T105651_N0204_R094_T30UYC_20170409T110529_chip_27_7.npy	LW	0.0018768310546875			Yes	No (Criterion 2 not met)
SWED	train/images/S2A_MSIL2A_20170409T105651_N0204_R094_T30UYC_20170409T110529_image_27_8.npy	train/labels/S2A_MSIL2A_20170409T105651_N0204_R094_T30UYC_20170409T110529_chip_27_8.npy	LW	0.0070648193359375	0.889775395263086	0.0047970911002549	No	Yes
SWED	train/images/S2A_MSIL2A_20170409T105651_N0204_R094_T30UYC_20170409T110529_image_27_9.npy	train/labels/S2A_MSIL2A_20170409T105651_N0204_R094_T30UYC_20170409T110529_chip_27_9.npy	LW	0.00360107421875			Yes	No (Criterion 2 not met)
SWED	train/images/S2A_MSIL2A_20170409T105651_N0204_R094_T30UYC_20170409T110529_image_28_0.npy	train/labels/S2A_MSIL2A_20170409T105651_N0204_R094_T30UYC_20170409T110529_chip_28_0.npy	LW	0.0003662109375			Yes	No (Criterion 2 not met)
SWED	train/images/S2A_MSIL2A_20170409T105651_N0204_R094_T30UYC_20170409T110529_image_28_1.npy	train/labels/S2A_MSIL2A_20170409T105651_N0204_R094_T30UYC_20170409T110529_chip_28_1.npy	LW	9.1552734375e-05			Yes	No (Criterion 2 not met)
SWED	train/images/S2A_MSIL2A_20170409T105651_N0204_R094_T30UYC_20170409T110529_image_28_10.npy	train/labels/S2A_MSIL2A_20170409T105651_N0204_R094_T30UYC_20170409T110529_chip_28_10.npy	LW	0.007598876953125	0.7916859169662547	0.0220227667845284	No	Yes
SWED	train/images/S2A_MSIL2A_20170409T105651_N0204_R094_T30UYC_20170409T110529_image_28_11.npy	train/labels/S2A_MSIL2A_20170409T105651_N0204_R094_T30UYC_20170409T110529_chip_28_11.npy	LW	0.001312255859375			Yes	No (Criterion 2 not met)
SWED	train/images/S2A_MSIL2A_20170409T105651_N0204_R094_T30UYC_20170409T110529_image_28_12.npy	train/labels/S2A_MSIL2A_20170409T105651_N0204_R094_T30UYC_20170409T110529_chip_28_12.npy	LW	0.00360107421875			Yes	No (Criterion 2 not met)
SWED	train/images/S2A_MSIL2A_20170409T105651_N0204_R094_T30UYC_20170409T110529_image_28_13.npy	train/labels/S2A_MSIL2A_20170409T105651_N0204_R094_T30UYC_20170409T110529_chip_28_13.npy	LW	0.0007171630859375			Yes	No (Criterion 2 not met)
SWED	train/images/S2A_MSIL2A_20170409T105651_N0204_R094_T30UYC_20170409T110529_image_28_14.npy	train/labels/S2A_MSIL2A_20170409T105651_N0204_R094_T30UYC_20170409T110529_chip_28_14.npy	LW	0.0094451904296875	0.8498706185795428	0.0302166382464537	No	Yes
SWED	train/images/S2A_MSIL2A_20170409T105651_N0204_R094_T30UYC_20170409T110529_image_28_15.npy	train/labels/S2A_MSIL2A_20170409T105651_N0204_R094_T30UYC_20170409T110529_chip_28_15.npy	LW	0.01171875	0.844436118173471	-0.0024241345111262	No	Yes
SWED	train/images/S2A_MSIL2A_20170409T105651_N0204_R094_T30UYC_20170409T110529_image_28_16.npy	train/labels/S2A_MSIL2A_20170409T105651_N0204_R094_T30UYC_20170409T110529_chip_28_16.npy	LW	0.1588897705078125	0.9723018731855656	-0.0423862340996058	No	Yes
SWED	train/images/S2A_MSIL2A_20170409T105651_N0204_R094_T30UYC_20170409T110529_image_28_17.npy	train/labels/S2A_MSIL2A_20170409T105651_N0204_R094_T30UYC_20170409T110529_chip_28_17.npy	LW	0.00067138671875			Yes	No (Criterion 2 not met)
SWED	train/images/S2A_MSIL2A_20170409T105651_N0204_R094_T30UYC_20170409T110529_image_28_18.npy	train/labels/S2A_MSIL2A_20170409T105651_N0204_R094_T30UYC_20170409T110529_chip_28_18.npy	LW	0.01611328125	0.8955205653158125	0.1406916856098196	No	Yes
SWED	train/images/S2A_MSIL2A_20170409T105651_N0204_R094_T30UYC_20170409T110529_image_28_19.npy	train/labels/S2A_MSIL2A_20170409T105651_N0204_R094_T30UYC_20170409T110529_chip_28_19.npy	LW	0.0884857177734375	0.9234947747759256	-0.0008536063532306	No	Yes
SWED	train/images/S2A_MSIL2A_20170409T105651_N0204_R094_T30UYC_20170409T110529_image_28_2.npy	train/labels/S2A_MSIL2A_20170409T105651_N0204_R094_T30UYC_20170409T110529_chip_28_2.npy	LW	0.1774749755859375	0.8182927296062337	-3.528628238728786e-05	No	Yes
SWED	train/images/S2A_MSIL2A_20170409T105651_N0204_R094_T30UYC_20170409T110529_image_28_20.npy	train/labels/S2A_MSIL2A_20170409T105651_N0204_R094_T30UYC_20170409T110529_chip_28_20.npy	LW	0.355316162109375	0.9406124031895275	-0.2724468850024383	No	Yes
SWED	train/images/S2A_MSIL2A_20170409T105651_N0204_R094_T30UYC_20170409T110529_image_28_21.npy	train/labels/S2A_MSIL2A_20170409T105651_N0204_R094_T30UYC_20170409T110529_chip_28_21.npy	LW	0.1931610107421875	0.9189336545866436	-0.2097271416134617	No	Yes
SWED	train/images/S2A_MSIL2A_20170409T105651_N0204_R094_T30UYC_20170409T110529_image_28_22.npy	train/labels/S2A_MSIL2A_20170409T105651_N0204_R094_T30UYC_20170409T110529_chip_28_22.npy	LW	0.351348876953125	0.9707678991050314	-0.2368019999880334	No	Yes
SWED	train/images/S2A_MSIL2A_20170409T105651_N0204_R094_T30UYC_20170409T110529_image_28_23.npy	train/labels/S2A_MSIL2A_20170409T105651_N0204_R094_T30UYC_20170409T110529_chip_28_23.npy	LW	0.3429412841796875	0.962727596441729	-0.1760859401673675	No	Yes
SWED	train/images/S2A_MSIL2A_20170409T105651_N0204_R094_T30UYC_20170409T110529_image_28_24.npy	train/labels/S2A_MSIL2A_20170409T105651_N0204_R094_T30UYC_20170409T110529_chip_28_24.npy	LW	0.210479736328125	0.965928363937154	0.1391080820517575	No	Yes
SWED	train/images/S2A_MSIL2A_20170409T105651_N0204_R094_T30UYC_20170409T110529_image_28_25.npy	train/labels/S2A_MSIL2A_20170409T105651_N0204_R094_T30UYC_20170409T110529_chip_28_25.npy	LW	0.1265106201171875	0.9875181006531564	0.0201381081682213	No	Yes
SWED	train/images/S2A_MSIL2A_20170409T105651_N0204_R094_T30UYC_20170409T110529_image_28_26.npy	train/labels/S2A_MSIL2A_20170409T105651_N0204_R094_T30UYC_20170409T110529_chip_28_26.npy	LW	0.14251708984375	0.9893413531841933	0.1260910399533609	No	Yes
SWED	train/images/S2A_MSIL2A_20170409T105651_N0204_R094_T30UYC_20170409T110529_image_28_27.npy	train/labels/S2A_MSIL2A_20170409T105651_N0204_R094_T30UYC_20170409T110529_chip_28_27.npy	LW	0.279144287109375	0.996175924233281	-0.0478931972469795	No	Yes
SWED	train/images/S2A_MSIL2A_20170409T105651_N0204_R094_T30UYC_20170409T110529_image_28_28.npy	train/labels/S2A_MSIL2A_20170409T105651_N0204_R094_T30UYC_20170409T110529_chip_28_28.npy	LW	0.79010009765625	0.989011604984955	0.0557402040724228	No	Yes
SWED	train/images/S2A_MSIL2A_20170409T105651_N0204_R094_T30UYC_20170409T110529_image_28_3.npy	train/labels/S2A_MSIL2A_20170409T105651_N0204_R094_T30UYC_20170409T110529_chip_28_3.npy	LW	0.0005340576171875			Yes	No (Criterion 2 not met)
SWED	train/images/S2A_MSIL2A_20170409T105651_N0204_R094_T30UYC_20170409T110529_image_28_4.npy	train/labels/S2A_MSIL2A_20170409T105651_N0204_R094_T30UYC_20170409T110529_chip_28_4.npy	LW	0.00103759765625			Yes	No (Criterion 2 not met)
SWED	train/images/S2A_MSIL2A_20170409T105651_N0204_R094_T30UYC_20170409T110529_image_28_41.npy	train/labels/S2A_MSIL2A_20170409T105651_N0204_R094_T30UYC_20170409T110529_chip_28_41.npy	LW	0.999664306640625			Yes	No (Criterion 2 not met)
SWED	train/images/S2A_MSIL2A_20170409T105651_N0204_R094_T30UYC_20170409T110529_image_28_5.npy	train/labels/S2A_MSIL2A_20170409T105651_N0204_R094_T30UYC_20170409T110529_chip_28_5.npy	LW	0.000335693359375			Yes	No (Criterion 2 not met)
SWED	train/images/S2A_MSIL2A_20170409T105651_N0204_R094_T30UYC_20170409T110529_image_28_6.npy	train/labels/S2A_MSIL2A_20170409T105651_N0204_R094_T30UYC_20170409T110529_chip_28_6.npy	LW	0.0003509521484375			Yes	No (Criterion 2 not met)
SWED	train/images/S2A_MSIL2A_20170409T105651_N0204_R094_T30UYC_20170409T110529_image_28_7.npy	train/labels/S2A_MSIL2A_20170409T105651_N0204_R094_T30UYC_20170409T110529_chip_28_7.npy	LW	0.002685546875			Yes	No (Criterion 2 not met)
SWED	train/images/S2A_MSIL2A_20170409T105651_N0204_R094_T30UYC_20170409T110529_image_28_8.npy	train/labels/S2A_MSIL2A_20170409T105651_N0204_R094_T30UYC_20170409T110529_chip_28_8.npy	LW	0.00128173828125			Yes	No (Criterion 2 not met)
SWED	train/images/S2A_MSIL2A_20170409T105651_N0204_R094_T30UYC_20170409T110529_image_28_9.npy	train/labels/S2A_MSIL2A_20170409T105651_N0204_R094_T30UYC_20170409T110529_chip_28_9.npy	LW	0.0020599365234375			Yes	No (Criterion 2 not met)
SWED	train/images/S2A_MSIL2A_20170409T105651_N0204_R094_T30UYC_20170409T110529_image_29_0.npy	train/labels/S2A_MSIL2A_20170409T105651_N0204_R094_T30UYC_20170409T110529_chip_29_0.npy	LW	3.0517578125e-05			Yes	No (Criterion 2 not met)
SWED	train/images/S2A_MSIL2A_20170409T105651_N0204_R094_T30UYC_20170409T110529_image_29_10.npy	train/labels/S2A_MSIL2A_20170409T105651_N0204_R094_T30UYC_20170409T110529_chip_29_10.npy	LW	0.0072784423828125	0.8390681259484492	0.0958150592930608	No	Yes
SWED	train/images/S2A_MSIL2A_20170409T105651_N0204_R094_T30UYC_20170409T110529_image_29_11.npy	train/labels/S2A_MSIL2A_20170409T105651_N0204_R094_T30UYC_20170409T110529_chip_29_11.npy	LW	0.001129150390625			Yes	No (Criterion 2 not met)
SWED	train/images/S2A_MSIL2A_20170409T105651_N0204_R094_T30UYC_20170409T110529_image_29_12.npy	train/labels/S2A_MSIL2A_20170409T105651_N0204_R094_T30UYC_20170409T110529_chip_29_12.npy	LW	0.000640869140625			Yes	No (Criterion 2 not met)
SWED	train/images/S2A_MSIL2A_20170409T105651_N0204_R094_T30UYC_20170409T110529_image_29_13.npy	train/labels/S2A_MSIL2A_20170409T105651_N0204_R094_T30UYC_20170409T110529_chip_29_13.npy	LW	0.0011138916015625			Yes	No (Criterion 2 not met)
SWED	train/images/S2A_MSIL2A_20170409T105651_N0204_R094_T30UYC_20170409T110529_image_29_14.npy	train/labels/S2A_MSIL2A_20170409T105651_N0204_R094_T30UYC_20170409T110529_chip_29_14.npy	LW	0.0007476806640625			Yes	No (Criterion 2 not met)
SWED	train/images/S2A_MSIL2A_20170409T105651_N0204_R094_T30UYC_20170409T110529_image_29_15.npy	train/labels/S2A_MSIL2A_20170409T105651_N0204_R094_T30UYC_20170409T110529_chip_29_15.npy	LW	0.0009765625			Yes	No (Criterion 2 not met)
SWED	train/images/S2A_MSIL2A_20170409T105651_N0204_R094_T30UYC_20170409T110529_image_29_16.npy	train/labels/S2A_MSIL2A_20170409T105651_N0204_R094_T30UYC_20170409T110529_chip_29_16.npy	LW	0.0004425048828125			Yes	No (Criterion 2 not met)
SWED	train/images/S2A_MSIL2A_20170409T105651_N0204_R094_T30UYC_20170409T110529_image_29_17.npy	train/labels/S2A_MSIL2A_20170409T105651_N0204_R094_T30UYC_20170409T110529_chip_29_17.npy	LW	0.0004425048828125			Yes	No (Criterion 2 not met)
SWED	train/images/S2A_MSIL2A_20170409T105651_N0204_R094_T30UYC_20170409T110529_image_29_18.npy	train/labels/S2A_MSIL2A_20170409T105651_N0204_R094_T30UYC_20170409T110529_chip_29_18.npy	LW	0.018310546875	0.8711739556084688	0.0751607185832988	No	Yes
SWED	train/images/S2A_MSIL2A_20170409T105651_N0204_R094_T30UYC_20170409T110529_image_29_19.npy	train/labels/S2A_MSIL2A_20170409T105651_N0204_R094_T30UYC_20170409T110529_chip_29_19.npy	LW	0.0055084228515625	0.779225849166143	0.0251531087109055	No	Yes
SWED	train/images/S2A_MSIL2A_20170409T105651_N0204_R094_T30UYC_20170409T110529_image_29_2.npy	train/labels/S2A_MSIL2A_20170409T105651_N0204_R094_T30UYC_20170409T110529_chip_29_2.npy	LW	0.2681884765625	0.9502411138749662	-0.0001877685496232	No	Yes
SWED	train/images/S2A_MSIL2A_20170409T105651_N0204_R094_T30UYC_20170409T110529_image_29_20.npy	train/labels/S2A_MSIL2A_20170409T105651_N0204_R094_T30UYC_20170409T110529_chip_29_20.npy	LW	0.0167236328125	0.7336462613314496	-0.0007009304560761	No	Yes
SWED	train/images/S2A_MSIL2A_20170409T105651_N0204_R094_T30UYC_20170409T110529_image_29_21.npy	train/labels/S2A_MSIL2A_20170409T105651_N0204_R094_T30UYC_20170409T110529_chip_29_21.npy	LW	0.0010528564453125			Yes	No (Criterion 2 not met)
SWED	train/images/S2A_MSIL2A_20170409T105651_N0204_R094_T30UYC_20170409T110529_image_29_22.npy	train/labels/S2A_MSIL2A_20170409T105651_N0204_R094_T30UYC_20170409T110529_chip_29_22.npy	LW	3.0517578125e-05			Yes	No (Criterion 2 not met)
SWED	train/images/S2A_MSIL2A_20170409T105651_N0204_R094_T30UYC_20170409T110529_image_29_23.npy	train/labels/S2A_MSIL2A_20170409T105651_N0204_R094_T30UYC_20170409T110529_chip_29_23.npy	LW	0.0084228515625	0.8257299105734519	-0.063532751604243	No	Yes
SWED	train/images/S2A_MSIL2A_20170409T105651_N0204_R094_T30UYC_20170409T110529_image_29_24.npy	train/labels/S2A_MSIL2A_20170409T105651_N0204_R094_T30UYC_20170409T110529_chip_29_24.npy	LW	0.08087158203125	0.8622472372947851	-0.1053621127731642	No	Yes
SWED	train/images/S2A_MSIL2A_20170409T105651_N0204_R094_T30UYC_20170409T110529_image_29_25.npy	train/labels/S2A_MSIL2A_20170409T105651_N0204_R094_T30UYC_20170409T110529_chip_29_25.npy	LW	0.2924652099609375	0.9187409115470916	-0.0492001810019634	No	Yes
SWED	train/images/S2A_MSIL2A_20170409T105651_N0204_R094_T30UYC_20170409T110529_image_29_26.npy	train/labels/S2A_MSIL2A_20170409T105651_N0204_R094_T30UYC_20170409T110529_chip_29_26.npy	LW	0.4591522216796875	0.964523683823023	0.137999436906797	No	Yes
SWED	train/images/S2A_MSIL2A_20170409T105651_N0204_R094_T30UYC_20170409T110529_image_29_27.npy	train/labels/S2A_MSIL2A_20170409T105651_N0204_R094_T30UYC_20170409T110529_chip_29_27.npy	LW	0.11767578125	0.9894573697773064	0.2420442215408689	No	Yes
SWED	train/images/S2A_MSIL2A_20170409T105651_N0204_R094_T30UYC_20170409T110529_image_29_28.npy	train/labels/S2A_MSIL2A_20170409T105651_N0204_R094_T30UYC_20170409T110529_chip_29_28.npy	LW	0.43377685546875	0.9939589656778832	0.224213807891862	No	Yes
SWED	train/images/S2A_MSIL2A_20170409T105651_N0204_R094_T30UYC_20170409T110529_image_29_3.npy	train/labels/S2A_MSIL2A_20170409T105651_N0204_R094_T30UYC_20170409T110529_chip_29_3.npy	LW	0.0057373046875	0.7985668293858479	0.1319601213484466	No	Yes
SWED	train/images/S2A_MSIL2A_20170409T105651_N0204_R094_T30UYC_20170409T110529_image_29_4.npy	train/labels/S2A_MSIL2A_20170409T105651_N0204_R094_T30UYC_20170409T110529_chip_29_4.npy	LW	0.02001953125	0.8657555741971615	-0.0002448571289151	No	Yes
SWED	train/images/S2A_MSIL2A_20170409T105651_N0204_R094_T30UYC_20170409T110529_image_29_41.npy	train/labels/S2A_MSIL2A_20170409T105651_N0204_R094_T30UYC_20170409T110529_chip_29_41.npy	LW	0.999847412109375			Yes	No (Criterion 2 not met)
SWED	train/images/S2A_MSIL2A_20170409T105651_N0204_R094_T30UYC_20170409T110529_image_29_5.npy	train/labels/S2A_MSIL2A_20170409T105651_N0204_R094_T30UYC_20170409T110529_chip_29_5.npy	LW	0.0102386474609375	0.804820281985984	0.0980447085416831	No	Yes
SWED	train/images/S2A_MSIL2A_20170409T105651_N0204_R094_T30UYC_20170409T110529_image_29_6.npy	train/labels/S2A_MSIL2A_20170409T105651_N0204_R094_T30UYC_20170409T110529_chip_29_6.npy	LW	0.0009765625			Yes	No (Criterion 2 not met)
SWED	train/images/S2A_MSIL2A_20170409T105651_N0204_R094_T30UYC_20170409T110529_image_29_7.npy	train/labels/S2A_MSIL2A_20170409T105651_N0204_R094_T30UYC_20170409T110529_chip_29_7.npy	LW	0.0013275146484375			Yes	No (Criterion 2 not met)
SWED	train/images/S2A_MSIL2A_20170409T105651_N0204_R094_T30UYC_20170409T110529_image_29_8.npy	train/labels/S2A_MSIL2A_20170409T105651_N0204_R094_T30UYC_20170409T110529_chip_29_8.npy	LW	0.0023345947265625			Yes	No (Criterion 2 not met)
SWED	train/images/S2A_MSIL2A_20170409T105651_N0204_R094_T30UYC_20170409T110529_image_29_9.npy	train/labels/S2A_MSIL2A_20170409T105651_N0204_R094_T30UYC_20170409T110529_chip_29_9.npy	LW	0.0026702880859375			Yes	No (Criterion 2 not met)
SWED	train/images/S2A_MSIL2A_20170409T105651_N0204_R094_T30UYC_20170409T110529_image_2_0.npy	train/labels/S2A_MSIL2A_20170409T105651_N0204_R094_T30UYC_20170409T110529_chip_2_0.npy	LW	0.0031280517578125			Yes	No (Criterion 2 not met)
SWED	train/images/S2A_MSIL2A_20170409T105651_N0204_R094_T30UYC_20170409T110529_image_2_1.npy	train/labels/S2A_MSIL2A_20170409T105651_N0204_R094_T30UYC_20170409T110529_chip_2_1.npy	LW	0.0011749267578125			Yes	No (Criterion 2 not met)
SWED	train/images/S2A_MSIL2A_20170409T105651_N0204_R094_T30UYC_20170409T110529_image_2_11.npy	train/labels/S2A_MSIL2A_20170409T105651_N0204_R094_T30UYC_20170409T110529_chip_2_11.npy	LW	0.001739501953125			Yes	No (Criterion 2 not met)
SWED	train/images/S2A_MSIL2A_20170409T105651_N0204_R094_T30UYC_20170409T110529_image_2_12.npy	train/labels/S2A_MSIL2A_20170409T105651_N0204_R094_T30UYC_20170409T110529_chip_2_12.npy	LW	0.0001068115234375			Yes	No (Criterion 2 not met)
SWED	train/images/S2A_MSIL2A_20170409T105651_N0204_R094_T30UYC_20170409T110529_image_2_13.npy	train/labels/S2A_MSIL2A_20170409T105651_N0204_R094_T30UYC_20170409T110529_chip_2_13.npy	LW	0.0001220703125			Yes	No (Criterion 2 not met)
SWED	train/images/S2A_MSIL2A_20170409T105651_N0204_R094_T30UYC_20170409T110529_image_2_15.npy	train/labels/S2A_MSIL2A_20170409T105651_N0204_R094_T30UYC_20170409T110529_chip_2_15.npy	LW	1.52587890625e-05			Yes	No (Criterion 2 not met)
SWED	train/images/S2A_MSIL2A_20170409T105651_N0204_R094_T30UYC_20170409T110529_image_2_16.npy	train/labels/S2A_MSIL2A_20170409T105651_N0204_R094_T30UYC_20170409T110529_chip_2_16.npy	LW	4.57763671875e-05			Yes	No (Criterion 2 not met)
SWED	train/images/S2A_MSIL2A_20170409T105651_N0204_R094_T30UYC_20170409T110529_image_2_17.npy	train/labels/S2A_MSIL2A_20170409T105651_N0204_R094_T30UYC_20170409T110529_chip_2_17.npy	LW	0.0009307861328125			Yes	No (Criterion 2 not met)
SWED	train/images/S2A_MSIL2A_20170409T105651_N0204_R094_T30UYC_20170409T110529_image_2_18.npy	train/labels/S2A_MSIL2A_20170409T105651_N0204_R094_T30UYC_20170409T110529_chip_2_18.npy	LW	0.0029144287109375			Yes	No (Criterion 2 not met)
SWED	train/images/S2A_MSIL2A_20170409T105651_N0204_R094_T30UYC_20170409T110529_image_2_19.npy	train/labels/S2A_MSIL2A_20170409T105651_N0204_R094_T30UYC_20170409T110529_chip_2_19.npy	LW	0.0002593994140625			Yes	No (Criterion 2 not met)
SWED	train/images/S2A_MSIL2A_20170409T105651_N0204_R094_T30UYC_20170409T110529_image_2_2.npy	train/labels/S2A_MSIL2A_20170409T105651_N0204_R094_T30UYC_20170409T110529_chip_2_2.npy	LW	0.000213623046875			Yes	No (Criterion 2 not met)
SWED	train/images/S2A_MSIL2A_20170409T105651_N0204_R094_T30UYC_20170409T110529_image_2_20.npy	train/labels/S2A_MSIL2A_20170409T105651_N0204_R094_T30UYC_20170409T110529_chip_2_20.npy	LW	0.0005035400390625			Yes	No (Criterion 2 not met)
SWED	train/images/S2A_MSIL2A_20170409T105651_N0204_R094_T30UYC_20170409T110529_image_2_21.npy	train/labels/S2A_MSIL2A_20170409T105651_N0204_R094_T30UYC_20170409T110529_chip_2_21.npy	LW	0.0002593994140625			Yes	No (Criterion 2 not met)
SWED	train/images/S2A_MSIL2A_20170409T105651_N0204_R094_T30UYC_20170409T110529_image_2_22.npy	train/labels/S2A_MSIL2A_20170409T105651_N0204_R094_T30UYC_20170409T110529_chip_2_22.npy	LW	0.005828857421875	0.8706699507389163	0.1791194177146894	No	Yes
SWED	train/images/S2A_MSIL2A_20170409T105651_N0204_R094_T30UYC_20170409T110529_image_2_23.npy	train/labels/S2A_MSIL2A_20170409T105651_N0204_R094_T30UYC_20170409T110529_chip_2_23.npy	LW	0.0008087158203125			Yes	No (Criterion 2 not met)
SWED	train/images/S2A_MSIL2A_20170409T105651_N0204_R094_T30UYC_20170409T110529_image_2_24.npy	train/labels/S2A_MSIL2A_20170409T105651_N0204_R094_T30UYC_20170409T110529_chip_2_24.npy	LW	3.0517578125e-05			Yes	No (Criterion 2 not met)
SWED	train/images/S2A_MSIL2A_20170409T105651_N0204_R094_T30UYC_20170409T110529_image_2_25.npy	train/labels/S2A_MSIL2A_20170409T105651_N0204_R094_T30UYC_20170409T110529_chip_2_25.npy	LW	0.001800537109375			Yes	No (Criterion 2 not met)
SWED	train/images/S2A_MSIL2A_20170409T105651_N0204_R094_T30UYC_20170409T110529_image_2_26.npy	train/labels/S2A_MSIL2A_20170409T105651_N0204_R094_T30UYC_20170409T110529_chip_2_26.npy	LW	0.0001373291015625			Yes	No (Criterion 2 not met)
SWED	train/images/S2A_MSIL2A_20170409T105651_N0204_R094_T30UYC_20170409T110529_image_2_27.npy	train/labels/S2A_MSIL2A_20170409T105651_N0204_R094_T30UYC_20170409T110529_chip_2_27.npy	LW	0.0009307861328125			Yes	No (Criterion 2 not met)
SWED	train/images/S2A_MSIL2A_20170409T105651_N0204_R094_T30UYC_20170409T110529_image_2_28.npy	train/labels/S2A_MSIL2A_20170409T105651_N0204_R094_T30UYC_20170409T110529_chip_2_28.npy	LW	3.0517578125e-05			Yes	No (Criterion 2 not met)
SWED	train/images/S2A_MSIL2A_20170409T105651_N0204_R094_T30UYC_20170409T110529_image_2_29.npy	train/labels/S2A_MSIL2A_20170409T105651_N0204_R094_T30UYC_20170409T110529_chip_2_29.npy	LW	4.57763671875e-05			Yes	No (Criterion 2 not met)
SWED	train/images/S2A_MSIL2A_20170409T105651_N0204_R094_T30UYC_20170409T110529_image_2_3.npy	train/labels/S2A_MSIL2A_20170409T105651_N0204_R094_T30UYC_20170409T110529_chip_2_3.npy	LW	0.000152587890625			Yes	No (Criterion 2 not met)
SWED	train/images/S2A_MSIL2A_20170409T105651_N0204_R094_T30UYC_20170409T110529_image_2_30.npy	train/labels/S2A_MSIL2A_20170409T105651_N0204_R094_T30UYC_20170409T110529_chip_2_30.npy	LW	0.0001678466796875			Yes	No (Criterion 2 not met)
SWED	train/images/S2A_MSIL2A_20170409T105651_N0204_R094_T30UYC_20170409T110529_image_2_32.npy	train/labels/S2A_MSIL2A_20170409T105651_N0204_R094_T30UYC_20170409T110529_chip_2_32.npy	LW	1.52587890625e-05			Yes	No (Criterion 2 not met)
SWED	train/images/S2A_MSIL2A_20170409T105651_N0204_R094_T30UYC_20170409T110529_image_2_33.npy	train/labels/S2A_MSIL2A_20170409T105651_N0204_R094_T30UYC_20170409T110529_chip_2_33.npy	LW	0.0002899169921875			Yes	No (Criterion 2 not met)
SWED	train/images/S2A_MSIL2A_20170409T105651_N0204_R094_T30UYC_20170409T110529_image_2_34.npy	train/labels/S2A_MSIL2A_20170409T105651_N0204_R094_T30UYC_20170409T110529_chip_2_34.npy	LW	0.0003509521484375			Yes	No (Criterion 2 not met)
SWED	train/images/S2A_MSIL2A_20170409T105651_N0204_R094_T30UYC_20170409T110529_image_2_35.npy	train/labels/S2A_MSIL2A_20170409T105651_N0204_R094_T30UYC_20170409T110529_chip_2_35.npy	LW	1.52587890625e-05			Yes	No (Criterion 2 not met)
SWED	train/images/S2A_MSIL2A_20170409T105651_N0204_R094_T30UYC_20170409T110529_image_2_36.npy	train/labels/S2A_MSIL2A_20170409T105651_N0204_R094_T30UYC_20170409T110529_chip_2_36.npy	LW	7.62939453125e-05			Yes	No (Criterion 2 not met)
SWED	train/images/S2A_MSIL2A_20170409T105651_N0204_R094_T30UYC_20170409T110529_image_2_37.npy	train/labels/S2A_MSIL2A_20170409T105651_N0204_R094_T30UYC_20170409T110529_chip_2_37.npy	LW	0.0008697509765625			Yes	No (Criterion 2 not met)
SWED	train/images/S2A_MSIL2A_20170409T105651_N0204_R094_T30UYC_20170409T110529_image_2_38.npy	train/labels/S2A_MSIL2A_20170409T105651_N0204_R094_T30UYC_20170409T110529_chip_2_38.npy	LW	6.103515625e-05			Yes	No (Criterion 2 not met)
SWED	train/images/S2A_MSIL2A_20170409T105651_N0204_R094_T30UYC_20170409T110529_image_2_40.npy	train/labels/S2A_MSIL2A_20170409T105651_N0204_R094_T30UYC_20170409T110529_chip_2_40.npy	LW	6.103515625e-05			Yes	No (Criterion 2 not met)
SWED	train/images/S2A_MSIL2A_20170409T105651_N0204_R094_T30UYC_20170409T110529_image_2_41.npy	train/labels/S2A_MSIL2A_20170409T105651_N0204_R094_T30UYC_20170409T110529_chip_2_41.npy	LW	0.00030517578125			Yes	No (Criterion 2 not met)
SWED	train/images/S2A_MSIL2A_20170409T105651_N0204_R094_T30UYC_20170409T110529_image_2_5.npy	train/labels/S2A_MSIL2A_20170409T105651_N0204_R094_T30UYC_20170409T110529_chip_2_5.npy	LW	0.0006866455078125			Yes	No (Criterion 2 not met)
SWED	train/images/S2A_MSIL2A_20170409T105651_N0204_R094_T30UYC_20170409T110529_image_2_6.npy	train/labels/S2A_MSIL2A_20170409T105651_N0204_R094_T30UYC_20170409T110529_chip_2_6.npy	LW	0.0055694580078125	0.7854830987204446	0.0670413057640507	No	Yes
SWED	train/images/S2A_MSIL2A_20170409T105651_N0204_R094_T30UYC_20170409T110529_image_2_7.npy	train/labels/S2A_MSIL2A_20170409T105651_N0204_R094_T30UYC_20170409T110529_chip_2_7.npy	LW	0.00201416015625			Yes	No (Criterion 2 not met)
SWED	train/images/S2A_MSIL2A_20170409T105651_N0204_R094_T30UYC_20170409T110529_image_2_8.npy	train/labels/S2A_MSIL2A_20170409T105651_N0204_R094_T30UYC_20170409T110529_chip_2_8.npy	LW	0.0003204345703125			Yes	No (Criterion 2 not met)
SWED	train/images/S2A_MSIL2A_20170409T105651_N0204_R094_T30UYC_20170409T110529_image_2_9.npy	train/labels/S2A_MSIL2A_20170409T105651_N0204_R094_T30UYC_20170409T110529_chip_2_9.npy	LW	0.00018310546875			Yes	No (Criterion 2 not met)
SWED	train/images/S2A_MSIL2A_20170409T105651_N0204_R094_T30UYC_20170409T110529_image_30_1.npy	train/labels/S2A_MSIL2A_20170409T105651_N0204_R094_T30UYC_20170409T110529_chip_30_1.npy	LW	0.01104736328125	0.5606585475248975	0.2134094600823125	Yes	No (Criterion 3 not met)
SWED	train/images/S2A_MSIL2A_20170409T105651_N0204_R094_T30UYC_20170409T110529_image_30_10.npy	train/labels/S2A_MSIL2A_20170409T105651_N0204_R094_T30UYC_20170409T110529_chip_30_10.npy	LW	0.00201416015625			Yes	No (Criterion 2 not met)
SWED	train/images/S2A_MSIL2A_20170409T105651_N0204_R094_T30UYC_20170409T110529_image_30_11.npy	train/labels/S2A_MSIL2A_20170409T105651_N0204_R094_T30UYC_20170409T110529_chip_30_11.npy	LW	0.000640869140625			Yes	No (Criterion 2 not met)
SWED	train/images/S2A_MSIL2A_20170409T105651_N0204_R094_T30UYC_20170409T110529_image_30_12.npy	train/labels/S2A_MSIL2A_20170409T105651_N0204_R094_T30UYC_20170409T110529_chip_30_12.npy	LW	0.0037841796875			Yes	No (Criterion 2 not met)
SWED	train/images/S2A_MSIL2A_20170409T105651_N0204_R094_T30UYC_20170409T110529_image_30_13.npy	train/labels/S2A_MSIL2A_20170409T105651_N0204_R094_T30UYC_20170409T110529_chip_30_13.npy	LW	0.0019378662109375			Yes	No (Criterion 2 not met)
SWED	train/images/S2A_MSIL2A_20170409T105651_N0204_R094_T30UYC_20170409T110529_image_30_14.npy	train/labels/S2A_MSIL2A_20170409T105651_N0204_R094_T30UYC_20170409T110529_chip_30_14.npy	LW	0.0018768310546875			Yes	No (Criterion 2 not met)
SWED	train/images/S2A_MSIL2A_20170409T105651_N0204_R094_T30UYC_20170409T110529_image_30_15.npy	train/labels/S2A_MSIL2A_20170409T105651_N0204_R094_T30UYC_20170409T110529_chip_30_15.npy	LW	0.0094146728515625	0.8612265261825558	0.1381655362885748	No	Yes
SWED	train/images/S2A_MSIL2A_20170409T105651_N0204_R094_T30UYC_20170409T110529_image_30_16.npy	train/labels/S2A_MSIL2A_20170409T105651_N0204_R094_T30UYC_20170409T110529_chip_30_16.npy	LW	0.0010986328125			Yes	No (Criterion 2 not met)
SWED	train/images/S2A_MSIL2A_20170409T105651_N0204_R094_T30UYC_20170409T110529_image_30_17.npy	train/labels/S2A_MSIL2A_20170409T105651_N0204_R094_T30UYC_20170409T110529_chip_30_17.npy	LW	0.0082550048828125	0.9151981245028168	0.1453075439473777	No	Yes
SWED	train/images/S2A_MSIL2A_20170409T105651_N0204_R094_T30UYC_20170409T110529_image_30_18.npy	train/labels/S2A_MSIL2A_20170409T105651_N0204_R094_T30UYC_20170409T110529_chip_30_18.npy	LW	0.0018157958984375			Yes	No (Criterion 2 not met)
SWED	train/images/S2A_MSIL2A_20170409T105651_N0204_R094_T30UYC_20170409T110529_image_30_19.npy	train/labels/S2A_MSIL2A_20170409T105651_N0204_R094_T30UYC_20170409T110529_chip_30_19.npy	LW	0.0004730224609375			Yes	No (Criterion 2 not met)
SWED	train/images/S2A_MSIL2A_20170409T105651_N0204_R094_T30UYC_20170409T110529_image_30_2.npy	train/labels/S2A_MSIL2A_20170409T105651_N0204_R094_T30UYC_20170409T110529_chip_30_2.npy	LW	0.0653839111328125	0.8278072444875402	-0.0001651640521463	No	Yes
SWED	train/images/S2A_MSIL2A_20170409T105651_N0204_R094_T30UYC_20170409T110529_image_30_20.npy	train/labels/S2A_MSIL2A_20170409T105651_N0204_R094_T30UYC_20170409T110529_chip_30_20.npy	LW	1.52587890625e-05			Yes	No (Criterion 2 not met)
SWED	train/images/S2A_MSIL2A_20170409T105651_N0204_R094_T30UYC_20170409T110529_image_30_21.npy	train/labels/S2A_MSIL2A_20170409T105651_N0204_R094_T30UYC_20170409T110529_chip_30_21.npy	LW	0.00067138671875			Yes	No (Criterion 2 not met)
SWED	train/images/S2A_MSIL2A_20170409T105651_N0204_R094_T30UYC_20170409T110529_image_30_22.npy	train/labels/S2A_MSIL2A_20170409T105651_N0204_R094_T30UYC_20170409T110529_chip_30_22.npy	LW	0.02545166015625	0.897702486854872	0.0918845860448449	No	Yes
SWED	train/images/S2A_MSIL2A_20170409T105651_N0204_R094_T30UYC_20170409T110529_image_30_23.npy	train/labels/S2A_MSIL2A_20170409T105651_N0204_R094_T30UYC_20170409T110529_chip_30_23.npy	LW	0.17816162109375	0.9244660691252412	-0.0921754170292632	No	Yes
SWED	train/images/S2A_MSIL2A_20170409T105651_N0204_R094_T30UYC_20170409T110529_image_30_24.npy	train/labels/S2A_MSIL2A_20170409T105651_N0204_R094_T30UYC_20170409T110529_chip_30_24.npy	LW	0.2217254638671875	0.967041844030095	-0.0884812014148504	No	Yes
SWED	train/images/S2A_MSIL2A_20170409T105651_N0204_R094_T30UYC_20170409T110529_image_30_25.npy	train/labels/S2A_MSIL2A_20170409T105651_N0204_R094_T30UYC_20170409T110529_chip_30_25.npy	LW	0.2517547607421875	0.967240714055558	-0.1431592715461127	No	Yes
SWED	train/images/S2A_MSIL2A_20170409T105651_N0204_R094_T30UYC_20170409T110529_image_30_26.npy	train/labels/S2A_MSIL2A_20170409T105651_N0204_R094_T30UYC_20170409T110529_chip_30_26.npy	LW	0.09771728515625	0.962601626438277	-0.0843527687465713	No	Yes
SWED	train/images/S2A_MSIL2A_20170409T105651_N0204_R094_T30UYC_20170409T110529_image_30_27.npy	train/labels/S2A_MSIL2A_20170409T105651_N0204_R094_T30UYC_20170409T110529_chip_30_27.npy	LW	0.2822723388671875	0.9899966512634212	0.025067505672246	No	Yes
SWED	train/images/S2A_MSIL2A_20170409T105651_N0204_R094_T30UYC_20170409T110529_image_30_28.npy	train/labels/S2A_MSIL2A_20170409T105651_N0204_R094_T30UYC_20170409T110529_chip_30_28.npy	LW	0.9705810546875	0.9894659044397568	0.4350108454217154	No	Yes
SWED	train/images/S2A_MSIL2A_20170409T105651_N0204_R094_T30UYC_20170409T110529_image_30_3.npy	train/labels/S2A_MSIL2A_20170409T105651_N0204_R094_T30UYC_20170409T110529_chip_30_3.npy	LW	0.0032806396484375			Yes	No (Criterion 2 not met)
SWED	train/images/S2A_MSIL2A_20170409T105651_N0204_R094_T30UYC_20170409T110529_image_30_4.npy	train/labels/S2A_MSIL2A_20170409T105651_N0204_R094_T30UYC_20170409T110529_chip_30_4.npy	LW	0.0055694580078125	0.7136266802283002	-6.71779972443512e-05	No	Yes
SWED	train/images/S2A_MSIL2A_20170409T105651_N0204_R094_T30UYC_20170409T110529_image_30_5.npy	train/labels/S2A_MSIL2A_20170409T105651_N0204_R094_T30UYC_20170409T110529_chip_30_5.npy	LW	0.0133056640625	0.7593701807814897	-0.0001749358985426	No	Yes
SWED	train/images/S2A_MSIL2A_20170409T105651_N0204_R094_T30UYC_20170409T110529_image_30_6.npy	train/labels/S2A_MSIL2A_20170409T105651_N0204_R094_T30UYC_20170409T110529_chip_30_6.npy	LW	0.0042724609375			Yes	No (Criterion 2 not met)
SWED	train/images/S2A_MSIL2A_20170409T105651_N0204_R094_T30UYC_20170409T110529_image_30_7.npy	train/labels/S2A_MSIL2A_20170409T105651_N0204_R094_T30UYC_20170409T110529_chip_30_7.npy	LW	0.0001678466796875			Yes	No (Criterion 2 not met)
SWED	train/images/S2A_MSIL2A_20170409T105651_N0204_R094_T30UYC_20170409T110529_image_30_8.npy	train/labels/S2A_MSIL2A_20170409T105651_N0204_R094_T30UYC_20170409T110529_chip_30_8.npy	LW	0.00128173828125			Yes	No (Criterion 2 not met)
SWED	train/images/S2A_MSIL2A_20170409T105651_N0204_R094_T30UYC_20170409T110529_image_30_9.npy	train/labels/S2A_MSIL2A_20170409T105651_N0204_R094_T30UYC_20170409T110529_chip_30_9.npy	LW	0.005767822265625	0.8166362264902285	0.1361939021556366	No	Yes
SWED	train/images/S2A_MSIL2A_20170409T105651_N0204_R094_T30UYC_20170409T110529_image_31_0.npy	train/labels/S2A_MSIL2A_20170409T105651_N0204_R094_T30UYC_20170409T110529_chip_31_0.npy	LW	7.62939453125e-05			Yes	No (Criterion 2 not met)
SWED	train/images/S2A_MSIL2A_20170409T105651_N0204_R094_T30UYC_20170409T110529_image_31_1.npy	train/labels/S2A_MSIL2A_20170409T105651_N0204_R094_T30UYC_20170409T110529_chip_31_1.npy	LW	0.1739044189453125	0.8389370016043124	-0.0002531455151033	No	Yes
SWED	train/images/S2A_MSIL2A_20170409T105651_N0204_R094_T30UYC_20170409T110529_image_31_10.npy	train/labels/S2A_MSIL2A_20170409T105651_N0204_R094_T30UYC_20170409T110529_chip_31_10.npy	LW	0.0005645751953125			Yes	No (Criterion 2 not met)
SWED	train/images/S2A_MSIL2A_20170409T105651_N0204_R094_T30UYC_20170409T110529_image_31_11.npy	train/labels/S2A_MSIL2A_20170409T105651_N0204_R094_T30UYC_20170409T110529_chip_31_11.npy	LW	0.00738525390625	0.8141939949352939	0.1479035901093101	No	Yes
SWED	train/images/S2A_MSIL2A_20170409T105651_N0204_R094_T30UYC_20170409T110529_image_31_12.npy	train/labels/S2A_MSIL2A_20170409T105651_N0204_R094_T30UYC_20170409T110529_chip_31_12.npy	LW	0.00213623046875			Yes	No (Criterion 2 not met)
SWED	train/images/S2A_MSIL2A_20170409T105651_N0204_R094_T30UYC_20170409T110529_image_31_13.npy	train/labels/S2A_MSIL2A_20170409T105651_N0204_R094_T30UYC_20170409T110529_chip_31_13.npy	LW	0.003265380859375			Yes	No (Criterion 2 not met)
SWED	train/images/S2A_MSIL2A_20170409T105651_N0204_R094_T30UYC_20170409T110529_image_31_14.npy	train/labels/S2A_MSIL2A_20170409T105651_N0204_R094_T30UYC_20170409T110529_chip_31_14.npy	LW	0.0009002685546875			Yes	No (Criterion 2 not met)
SWED	train/images/S2A_MSIL2A_20170409T105651_N0204_R094_T30UYC_20170409T110529_image_31_15.npy	train/labels/S2A_MSIL2A_20170409T105651_N0204_R094_T30UYC_20170409T110529_chip_31_15.npy	LW	0.0109405517578125	0.8085714577443588	0.2663623265137704	No	Yes
SWED	train/images/S2A_MSIL2A_20170409T105651_N0204_R094_T30UYC_20170409T110529_image_31_16.npy	train/labels/S2A_MSIL2A_20170409T105651_N0204_R094_T30UYC_20170409T110529_chip_31_16.npy	LW	0.003326416015625			Yes	No (Criterion 2 not met)
SWED	train/images/S2A_MSIL2A_20170409T105651_N0204_R094_T30UYC_20170409T110529_image_31_17.npy	train/labels/S2A_MSIL2A_20170409T105651_N0204_R094_T30UYC_20170409T110529_chip_31_17.npy	LW	0.0034332275390625			Yes	No (Criterion 2 not met)
SWED	train/images/S2A_MSIL2A_20170409T105651_N0204_R094_T30UYC_20170409T110529_image_31_18.npy	train/labels/S2A_MSIL2A_20170409T105651_N0204_R094_T30UYC_20170409T110529_chip_31_18.npy	LW	0.0001983642578125			Yes	No (Criterion 2 not met)
SWED	train/images/S2A_MSIL2A_20170409T105651_N0204_R094_T30UYC_20170409T110529_image_31_19.npy	train/labels/S2A_MSIL2A_20170409T105651_N0204_R094_T30UYC_20170409T110529_chip_31_19.npy	LW	0.0016326904296875			Yes	No (Criterion 2 not met)
SWED	train/images/S2A_MSIL2A_20170409T105651_N0204_R094_T30UYC_20170409T110529_image_31_2.npy	train/labels/S2A_MSIL2A_20170409T105651_N0204_R094_T30UYC_20170409T110529_chip_31_2.npy	LW	0.0001678466796875			Yes	No (Criterion 2 not met)
SWED	train/images/S2A_MSIL2A_20170409T105651_N0204_R094_T30UYC_20170409T110529_image_31_20.npy	train/labels/S2A_MSIL2A_20170409T105651_N0204_R094_T30UYC_20170409T110529_chip_31_20.npy	LW	0.00238037109375			Yes	No (Criterion 2 not met)
SWED	train/images/S2A_MSIL2A_20170409T105651_N0204_R094_T30UYC_20170409T110529_image_31_21.npy	train/labels/S2A_MSIL2A_20170409T105651_N0204_R094_T30UYC_20170409T110529_chip_31_21.npy	LW	0.001708984375			Yes	No (Criterion 2 not met)
SWED	train/images/S2A_MSIL2A_20170409T105651_N0204_R094_T30UYC_20170409T110529_image_31_22.npy	train/labels/S2A_MSIL2A_20170409T105651_N0204_R094_T30UYC_20170409T110529_chip_31_22.npy	LW	0.0150604248046875	0.8976452294789837	0.1839457316540592	No	Yes
SWED	train/images/S2A_MSIL2A_20170409T105651_N0204_R094_T30UYC_20170409T110529_image_31_23.npy	train/labels/S2A_MSIL2A_20170409T105651_N0204_R094_T30UYC_20170409T110529_chip_31_23.npy	LW	0.007568359375	0.8344924192874159	-0.0160587090378229	No	Yes
SWED	train/images/S2A_MSIL2A_20170409T105651_N0204_R094_T30UYC_20170409T110529_image_31_24.npy	train/labels/S2A_MSIL2A_20170409T105651_N0204_R094_T30UYC_20170409T110529_chip_31_24.npy	LW	0.0923919677734375	0.9013516162528932	-0.1206300350728547	No	Yes
SWED	train/images/S2A_MSIL2A_20170409T105651_N0204_R094_T30UYC_20170409T110529_image_31_25.npy	train/labels/S2A_MSIL2A_20170409T105651_N0204_R094_T30UYC_20170409T110529_chip_31_25.npy	LW	0.1473388671875	0.9278454133044376	-0.1163143997196767	No	Yes
SWED	train/images/S2A_MSIL2A_20170409T105651_N0204_R094_T30UYC_20170409T110529_image_31_26.npy	train/labels/S2A_MSIL2A_20170409T105651_N0204_R094_T30UYC_20170409T110529_chip_31_26.npy	LW	0.43701171875	0.9869904573403518	-0.1160604003810559	No	Yes
SWED	train/images/S2A_MSIL2A_20170409T105651_N0204_R094_T30UYC_20170409T110529_image_31_27.npy	train/labels/S2A_MSIL2A_20170409T105651_N0204_R094_T30UYC_20170409T110529_chip_31_27.npy	LW	0.9816741943359376	0.9714785238082552	-0.2859848861604555	No	Yes
SWED	train/images/S2A_MSIL2A_20170409T105651_N0204_R094_T30UYC_20170409T110529_image_31_3.npy	train/labels/S2A_MSIL2A_20170409T105651_N0204_R094_T30UYC_20170409T110529_chip_31_3.npy	LW	0.0141448974609375	0.6950511280498723	0.1225944349481787	No	Yes
SWED	train/images/S2A_MSIL2A_20170409T105651_N0204_R094_T30UYC_20170409T110529_image_31_34.npy	train/labels/S2A_MSIL2A_20170409T105651_N0204_R094_T30UYC_20170409T110529_chip_31_34.npy	LW	0.9998779296875			Yes	No (Criterion 2 not met)
SWED	train/images/S2A_MSIL2A_20170409T105651_N0204_R094_T30UYC_20170409T110529_image_31_4.npy	train/labels/S2A_MSIL2A_20170409T105651_N0204_R094_T30UYC_20170409T110529_chip_31_4.npy	LW	0.0004730224609375			Yes	No (Criterion 2 not met)
SWED	train/images/S2A_MSIL2A_20170409T105651_N0204_R094_T30UYC_20170409T110529_image_31_5.npy	train/labels/S2A_MSIL2A_20170409T105651_N0204_R094_T30UYC_20170409T110529_chip_31_5.npy	LW	0.01312255859375	0.7290709169895381	-0.0003698370431468	No	Yes
SWED	train/images/S2A_MSIL2A_20170409T105651_N0204_R094_T30UYC_20170409T110529_image_31_6.npy	train/labels/S2A_MSIL2A_20170409T105651_N0204_R094_T30UYC_20170409T110529_chip_31_6.npy	LW	0.005523681640625	0.8451835703863524	0.1898631890836179	No	Yes
SWED	train/images/S2A_MSIL2A_20170409T105651_N0204_R094_T30UYC_20170409T110529_image_31_7.npy	train/labels/S2A_MSIL2A_20170409T105651_N0204_R094_T30UYC_20170409T110529_chip_31_7.npy	LW	0.00128173828125			Yes	No (Criterion 2 not met)
SWED	train/images/S2A_MSIL2A_20170409T105651_N0204_R094_T30UYC_20170409T110529_image_31_8.npy	train/labels/S2A_MSIL2A_20170409T105651_N0204_R094_T30UYC_20170409T110529_chip_31_8.npy	LW	0.0027313232421875			Yes	No (Criterion 2 not met)
SWED	train/images/S2A_MSIL2A_20170409T105651_N0204_R094_T30UYC_20170409T110529_image_31_9.npy	train/labels/S2A_MSIL2A_20170409T105651_N0204_R094_T30UYC_20170409T110529_chip_31_9.npy	LW	0.0008392333984375			Yes	No (Criterion 2 not met)
SWED	train/images/S2A_MSIL2A_20170409T105651_N0204_R094_T30UYC_20170409T110529_image_32_0.npy	train/labels/S2A_MSIL2A_20170409T105651_N0204_R094_T30UYC_20170409T110529_chip_32_0.npy	LW	0.023406982421875	0.7559621937932002	-0.0002149002502331	No	Yes
SWED	train/images/S2A_MSIL2A_20170409T105651_N0204_R094_T30UYC_20170409T110529_image_32_1.npy	train/labels/S2A_MSIL2A_20170409T105651_N0204_R094_T30UYC_20170409T110529_chip_32_1.npy	LW	0.0345611572265625	0.8149186945752265	0.1399459039010487	No	Yes
SWED	train/images/S2A_MSIL2A_20170409T105651_N0204_R094_T30UYC_20170409T110529_image_32_10.npy	train/labels/S2A_MSIL2A_20170409T105651_N0204_R094_T30UYC_20170409T110529_chip_32_10.npy	LW	0.002960205078125			Yes	No (Criterion 2 not met)
SWED	train/images/S2A_MSIL2A_20170409T105651_N0204_R094_T30UYC_20170409T110529_image_32_11.npy	train/labels/S2A_MSIL2A_20170409T105651_N0204_R094_T30UYC_20170409T110529_chip_32_11.npy	LW	0.010894775390625	0.6911172101024318	0.0748510844795815	No	Yes
SWED	train/images/S2A_MSIL2A_20170409T105651_N0204_R094_T30UYC_20170409T110529_image_32_12.npy	train/labels/S2A_MSIL2A_20170409T105651_N0204_R094_T30UYC_20170409T110529_chip_32_12.npy	LW	0.003448486328125			Yes	No (Criterion 2 not met)
SWED	train/images/S2A_MSIL2A_20170409T105651_N0204_R094_T30UYC_20170409T110529_image_32_13.npy	train/labels/S2A_MSIL2A_20170409T105651_N0204_R094_T30UYC_20170409T110529_chip_32_13.npy	LW	0.0031890869140625			Yes	No (Criterion 2 not met)
SWED	train/images/S2A_MSIL2A_20170409T105651_N0204_R094_T30UYC_20170409T110529_image_32_14.npy	train/labels/S2A_MSIL2A_20170409T105651_N0204_R094_T30UYC_20170409T110529_chip_32_14.npy	LW	0.0043792724609375			Yes	No (Criterion 2 not met)
SWED	train/images/S2A_MSIL2A_20170409T105651_N0204_R094_T30UYC_20170409T110529_image_32_15.npy	train/labels/S2A_MSIL2A_20170409T105651_N0204_R094_T30UYC_20170409T110529_chip_32_15.npy	LW	0.0001220703125			Yes	No (Criterion 2 not met)
SWED	train/images/S2A_MSIL2A_20170409T105651_N0204_R094_T30UYC_20170409T110529_image_32_16.npy	train/labels/S2A_MSIL2A_20170409T105651_N0204_R094_T30UYC_20170409T110529_chip_32_16.npy	LW	0.0633544921875	0.8401230589569545	-0.0291960104399284	No	Yes
SWED	train/images/S2A_MSIL2A_20170409T105651_N0204_R094_T30UYC_20170409T110529_image_32_17.npy	train/labels/S2A_MSIL2A_20170409T105651_N0204_R094_T30UYC_20170409T110529_chip_32_17.npy	LW	0.0424652099609375	0.844164304844518	-0.0555775103439453	No	Yes
SWED	train/images/S2A_MSIL2A_20170409T105651_N0204_R094_T30UYC_20170409T110529_image_32_18.npy	train/labels/S2A_MSIL2A_20170409T105651_N0204_R094_T30UYC_20170409T110529_chip_32_18.npy	LW	0.0420684814453125	0.9128772443819466	0.0809358554274749	No	Yes
SWED	train/images/S2A_MSIL2A_20170409T105651_N0204_R094_T30UYC_20170409T110529_image_32_19.npy	train/labels/S2A_MSIL2A_20170409T105651_N0204_R094_T30UYC_20170409T110529_chip_32_19.npy	LW	0.036224365234375	0.91561272254016	0.102975869886658	No	Yes
SWED	train/images/S2A_MSIL2A_20170409T105651_N0204_R094_T30UYC_20170409T110529_image_32_2.npy	train/labels/S2A_MSIL2A_20170409T105651_N0204_R094_T30UYC_20170409T110529_chip_32_2.npy	LW	0.0072784423828125	0.5313705225369166	0.2278042746815493	Yes	No (Criterion 3 not met)
SWED	train/images/S2A_MSIL2A_20170409T105651_N0204_R094_T30UYC_20170409T110529_image_32_20.npy	train/labels/S2A_MSIL2A_20170409T105651_N0204_R094_T30UYC_20170409T110529_chip_32_20.npy	LW	0.1273040771484375	0.9403664117711228	0.0924363337911861	No	Yes
SWED	train/images/S2A_MSIL2A_20170409T105651_N0204_R094_T30UYC_20170409T110529_image_32_21.npy	train/labels/S2A_MSIL2A_20170409T105651_N0204_R094_T30UYC_20170409T110529_chip_32_21.npy	LW	0.1547698974609375	0.9911013987907372	0.2158624686614409	No	Yes
SWED	train/images/S2A_MSIL2A_20170409T105651_N0204_R094_T30UYC_20170409T110529_image_32_22.npy	train/labels/S2A_MSIL2A_20170409T105651_N0204_R094_T30UYC_20170409T110529_chip_32_22.npy	LW	0.0227813720703125	0.9436343253542224	0.2944220502963455	No	Yes
SWED	train/images/S2A_MSIL2A_20170409T105651_N0204_R094_T30UYC_20170409T110529_image_32_23.npy	train/labels/S2A_MSIL2A_20170409T105651_N0204_R094_T30UYC_20170409T110529_chip_32_23.npy	LW	0.00201416015625			Yes	No (Criterion 2 not met)
SWED	train/images/S2A_MSIL2A_20170409T105651_N0204_R094_T30UYC_20170409T110529_image_32_24.npy	train/labels/S2A_MSIL2A_20170409T105651_N0204_R094_T30UYC_20170409T110529_chip_32_24.npy	LW	0.019073486328125	0.926362501445616	0.2326348494130145	No	Yes
SWED	train/images/S2A_MSIL2A_20170409T105651_N0204_R094_T30UYC_20170409T110529_image_32_25.npy	train/labels/S2A_MSIL2A_20170409T105651_N0204_R094_T30UYC_20170409T110529_chip_32_25.npy	LW	0.5923919677734375	0.9964998144379522	0.1684549516076296	No	Yes
SWED	train/images/S2A_MSIL2A_20170409T105651_N0204_R094_T30UYC_20170409T110529_image_32_26.npy	train/labels/S2A_MSIL2A_20170409T105651_N0204_R094_T30UYC_20170409T110529_chip_32_26.npy	LW	0.9974822998046876			Yes	No (Criterion 2 not met)
SWED	train/images/S2A_MSIL2A_20170409T105651_N0204_R094_T30UYC_20170409T110529_image_32_3.npy	train/labels/S2A_MSIL2A_20170409T105651_N0204_R094_T30UYC_20170409T110529_chip_32_3.npy	LW	0.00750732421875	0.8682563516737816	0.3047768127420418	No	Yes
SWED	train/images/S2A_MSIL2A_20170409T105651_N0204_R094_T30UYC_20170409T110529_image_32_4.npy	train/labels/S2A_MSIL2A_20170409T105651_N0204_R094_T30UYC_20170409T110529_chip_32_4.npy	LW	0.015960693359375	0.6489493433561213	0.0879993557721376	No	Yes
SWED	train/images/S2A_MSIL2A_20170409T105651_N0204_R094_T30UYC_20170409T110529_image_32_5.npy	train/labels/S2A_MSIL2A_20170409T105651_N0204_R094_T30UYC_20170409T110529_chip_32_5.npy	LW	0.0032958984375			Yes	No (Criterion 2 not met)
SWED	train/images/S2A_MSIL2A_20170409T105651_N0204_R094_T30UYC_20170409T110529_image_32_6.npy	train/labels/S2A_MSIL2A_20170409T105651_N0204_R094_T30UYC_20170409T110529_chip_32_6.npy	LW	0.0029449462890625			Yes	No (Criterion 2 not met)
SWED	train/images/S2A_MSIL2A_20170409T105651_N0204_R094_T30UYC_20170409T110529_image_32_7.npy	train/labels/S2A_MSIL2A_20170409T105651_N0204_R094_T30UYC_20170409T110529_chip_32_7.npy	LW	0.0171356201171875	0.8327756057739264	0.1742210685791653	No	Yes
SWED	train/images/S2A_MSIL2A_20170409T105651_N0204_R094_T30UYC_20170409T110529_image_32_8.npy	train/labels/S2A_MSIL2A_20170409T105651_N0204_R094_T30UYC_20170409T110529_chip_32_8.npy	LW	0.0078582763671875	0.7335185371014906	0.1433367964272618	No	Yes
SWED	train/images/S2A_MSIL2A_20170409T105651_N0204_R094_T30UYC_20170409T110529_image_32_9.npy	train/labels/S2A_MSIL2A_20170409T105651_N0204_R094_T30UYC_20170409T110529_chip_32_9.npy	LW	1.52587890625e-05			Yes	No (Criterion 2 not met)
SWED	train/images/S2A_MSIL2A_20170409T105651_N0204_R094_T30UYC_20170409T110529_image_33_0.npy	train/labels/S2A_MSIL2A_20170409T105651_N0204_R094_T30UYC_20170409T110529_chip_33_0.npy	LW	0.0023651123046875			Yes	No (Criterion 2 not met)
SWED	train/images/S2A_MSIL2A_20170409T105651_N0204_R094_T30UYC_20170409T110529_image_33_1.npy	train/labels/S2A_MSIL2A_20170409T105651_N0204_R094_T30UYC_20170409T110529_chip_33_1.npy	LW	0.0045928955078125			Yes	No (Criterion 2 not met)
SWED	train/images/S2A_MSIL2A_20170409T105651_N0204_R094_T30UYC_20170409T110529_image_33_10.npy	train/labels/S2A_MSIL2A_20170409T105651_N0204_R094_T30UYC_20170409T110529_chip_33_10.npy	LW	0.043243408203125	0.8658568737648221	-0.0004126643476415	No	Yes
SWED	train/images/S2A_MSIL2A_20170409T105651_N0204_R094_T30UYC_20170409T110529_image_33_11.npy	train/labels/S2A_MSIL2A_20170409T105651_N0204_R094_T30UYC_20170409T110529_chip_33_11.npy	LW	0.0027008056640625			Yes	No (Criterion 2 not met)
SWED	train/images/S2A_MSIL2A_20170409T105651_N0204_R094_T30UYC_20170409T110529_image_33_12.npy	train/labels/S2A_MSIL2A_20170409T105651_N0204_R094_T30UYC_20170409T110529_chip_33_12.npy	LW	0.0040283203125			Yes	No (Criterion 2 not met)
SWED	train/images/S2A_MSIL2A_20170409T105651_N0204_R094_T30UYC_20170409T110529_image_33_13.npy	train/labels/S2A_MSIL2A_20170409T105651_N0204_R094_T30UYC_20170409T110529_chip_33_13.npy	LW	0.0058441162109375	0.942519693666254	0.1011495200010207	No	Yes
SWED	train/images/S2A_MSIL2A_20170409T105651_N0204_R094_T30UYC_20170409T110529_image_33_15.npy	train/labels/S2A_MSIL2A_20170409T105651_N0204_R094_T30UYC_20170409T110529_chip_33_15.npy	LW	0.0049285888671875			Yes	No (Criterion 2 not met)
SWED	train/images/S2A_MSIL2A_20170409T105651_N0204_R094_T30UYC_20170409T110529_image_33_16.npy	train/labels/S2A_MSIL2A_20170409T105651_N0204_R094_T30UYC_20170409T110529_chip_33_16.npy	LW	0.02313232421875	0.8623166555652615	0.0861475202711238	No	Yes
SWED	train/images/S2A_MSIL2A_20170409T105651_N0204_R094_T30UYC_20170409T110529_image_33_17.npy	train/labels/S2A_MSIL2A_20170409T105651_N0204_R094_T30UYC_20170409T110529_chip_33_17.npy	LW	0.2307891845703125	0.937296547009175	-0.0196579757001109	No	Yes
SWED	train/images/S2A_MSIL2A_20170409T105651_N0204_R094_T30UYC_20170409T110529_image_33_18.npy	train/labels/S2A_MSIL2A_20170409T105651_N0204_R094_T30UYC_20170409T110529_chip_33_18.npy	LW	0.02154541015625	0.8809508194393616	0.1122878963831148	No	Yes
SWED	train/images/S2A_MSIL2A_20170409T105651_N0204_R094_T30UYC_20170409T110529_image_33_19.npy	train/labels/S2A_MSIL2A_20170409T105651_N0204_R094_T30UYC_20170409T110529_chip_33_19.npy	LW	0.199066162109375	0.8656544650302722	-0.0565460139552508	No	Yes
SWED	train/images/S2A_MSIL2A_20170409T105651_N0204_R094_T30UYC_20170409T110529_image_33_2.npy	train/labels/S2A_MSIL2A_20170409T105651_N0204_R094_T30UYC_20170409T110529_chip_33_2.npy	LW	0.02197265625	0.5556640599059297	0.1834777178828431	Yes	No (Criterion 3 not met)
SWED	train/images/S2A_MSIL2A_20170409T105651_N0204_R094_T30UYC_20170409T110529_image_33_20.npy	train/labels/S2A_MSIL2A_20170409T105651_N0204_R094_T30UYC_20170409T110529_chip_33_20.npy	LW	0.9012603759765624	0.8962145414911137	-0.2372698921495269	No	Yes
SWED	train/images/S2A_MSIL2A_20170409T105651_N0204_R094_T30UYC_20170409T110529_image_33_21.npy	train/labels/S2A_MSIL2A_20170409T105651_N0204_R094_T30UYC_20170409T110529_chip_33_21.npy	LW	0.9999847412109376			Yes	No (Criterion 2 not met)
SWED	train/images/S2A_MSIL2A_20170409T105651_N0204_R094_T30UYC_20170409T110529_image_33_22.npy	train/labels/S2A_MSIL2A_20170409T105651_N0204_R094_T30UYC_20170409T110529_chip_33_22.npy	LW	0.988983154296875	0.9287045097595604	0.0220033230984698	No	Yes
SWED	train/images/S2A_MSIL2A_20170409T105651_N0204_R094_T30UYC_20170409T110529_image_33_23.npy	train/labels/S2A_MSIL2A_20170409T105651_N0204_R094_T30UYC_20170409T110529_chip_33_23.npy	LW	0.89788818359375	0.9942869607211838	0.4286543798883808	No	Yes
SWED	train/images/S2A_MSIL2A_20170409T105651_N0204_R094_T30UYC_20170409T110529_image_33_24.npy	train/labels/S2A_MSIL2A_20170409T105651_N0204_R094_T30UYC_20170409T110529_chip_33_24.npy	LW	0.7812652587890625	0.9928081937855844	0.1373666425576113	No	Yes
SWED	train/images/S2A_MSIL2A_20170409T105651_N0204_R094_T30UYC_20170409T110529_image_33_29.npy	train/labels/S2A_MSIL2A_20170409T105651_N0204_R094_T30UYC_20170409T110529_chip_33_29.npy	LW	0.999755859375			Yes	No (Criterion 2 not met)
SWED	train/images/S2A_MSIL2A_20170409T105651_N0204_R094_T30UYC_20170409T110529_image_33_3.npy	train/labels/S2A_MSIL2A_20170409T105651_N0204_R094_T30UYC_20170409T110529_chip_33_3.npy	LW	0.0013580322265625			Yes	No (Criterion 2 not met)
SWED	train/images/S2A_MSIL2A_20170409T105651_N0204_R094_T30UYC_20170409T110529_image_33_30.npy	train/labels/S2A_MSIL2A_20170409T105651_N0204_R094_T30UYC_20170409T110529_chip_33_30.npy	LW	0.999725341796875			Yes	No (Criterion 2 not met)
SWED	train/images/S2A_MSIL2A_20170409T105651_N0204_R094_T30UYC_20170409T110529_image_33_32.npy	train/labels/S2A_MSIL2A_20170409T105651_N0204_R094_T30UYC_20170409T110529_chip_33_32.npy	LW	0.9998016357421876			Yes	No (Criterion 2 not met)
SWED	train/images/S2A_MSIL2A_20170409T105651_N0204_R094_T30UYC_20170409T110529_image_33_4.npy	train/labels/S2A_MSIL2A_20170409T105651_N0204_R094_T30UYC_20170409T110529_chip_33_4.npy	LW	0.000579833984375			Yes	No (Criterion 2 not met)
SWED	train/images/S2A_MSIL2A_20170409T105651_N0204_R094_T30UYC_20170409T110529_image_33_5.npy	train/labels/S2A_MSIL2A_20170409T105651_N0204_R094_T30UYC_20170409T110529_chip_33_5.npy	LW	0.0131683349609375	0.7389621624576058	0.1733887053554322	No	Yes
SWED	train/images/S2A_MSIL2A_20170409T105651_N0204_R094_T30UYC_20170409T110529_image_33_6.npy	train/labels/S2A_MSIL2A_20170409T105651_N0204_R094_T30UYC_20170409T110529_chip_33_6.npy	LW	0.011566162109375	0.7728153980353878	0.1486808924876355	No	Yes
SWED	train/images/S2A_MSIL2A_20170409T105651_N0204_R094_T30UYC_20170409T110529_image_33_7.npy	train/labels/S2A_MSIL2A_20170409T105651_N0204_R094_T30UYC_20170409T110529_chip_33_7.npy	LW	0.0128021240234375	0.8471363273982088	0.1675664017139459	No	Yes
SWED	train/images/S2A_MSIL2A_20170409T105651_N0204_R094_T30UYC_20170409T110529_image_33_8.npy	train/labels/S2A_MSIL2A_20170409T105651_N0204_R094_T30UYC_20170409T110529_chip_33_8.npy	LW	0.0109710693359375	0.7227744112974008	-0.0003126316695804	No	Yes
SWED	train/images/S2A_MSIL2A_20170409T105651_N0204_R094_T30UYC_20170409T110529_image_33_9.npy	train/labels/S2A_MSIL2A_20170409T105651_N0204_R094_T30UYC_20170409T110529_chip_33_9.npy	LW	0.024017333984375	0.8406859192885798	-0.0247697207542774	No	Yes
SWED	train/images/S2A_MSIL2A_20170409T105651_N0204_R094_T30UYC_20170409T110529_image_34_0.npy	train/labels/S2A_MSIL2A_20170409T105651_N0204_R094_T30UYC_20170409T110529_chip_34_0.npy	LW	0.0405426025390625	0.8674781018173703	0.22292812665077	No	Yes
SWED	train/images/S2A_MSIL2A_20170409T105651_N0204_R094_T30UYC_20170409T110529_image_34_1.npy	train/labels/S2A_MSIL2A_20170409T105651_N0204_R094_T30UYC_20170409T110529_chip_34_1.npy	LW	0.0094757080078125	0.8459902073423688	0.4267326154388562	No	Yes
SWED	train/images/S2A_MSIL2A_20170409T105651_N0204_R094_T30UYC_20170409T110529_image_34_10.npy	train/labels/S2A_MSIL2A_20170409T105651_N0204_R094_T30UYC_20170409T110529_chip_34_10.npy	LW	0.0185546875	0.8296415157138857	0.1753069588961696	No	Yes
SWED	train/images/S2A_MSIL2A_20170409T105651_N0204_R094_T30UYC_20170409T110529_image_34_11.npy	train/labels/S2A_MSIL2A_20170409T105651_N0204_R094_T30UYC_20170409T110529_chip_34_11.npy	LW	0.0446929931640625	0.8779547284972317	-6.412192329915446e-05	No	Yes
SWED	train/images/S2A_MSIL2A_20170409T105651_N0204_R094_T30UYC_20170409T110529_image_34_12.npy	train/labels/S2A_MSIL2A_20170409T105651_N0204_R094_T30UYC_20170409T110529_chip_34_12.npy	LW	0.0018463134765625			Yes	No (Criterion 2 not met)
SWED	train/images/S2A_MSIL2A_20170409T105651_N0204_R094_T30UYC_20170409T110529_image_34_13.npy	train/labels/S2A_MSIL2A_20170409T105651_N0204_R094_T30UYC_20170409T110529_chip_34_13.npy	LW	0.0005645751953125			Yes	No (Criterion 2 not met)
SWED	train/images/S2A_MSIL2A_20170409T105651_N0204_R094_T30UYC_20170409T110529_image_34_14.npy	train/labels/S2A_MSIL2A_20170409T105651_N0204_R094_T30UYC_20170409T110529_chip_34_14.npy	LW	0.0224761962890625	0.844009334330863	-0.001799490809012	No	Yes
SWED	train/images/S2A_MSIL2A_20170409T105651_N0204_R094_T30UYC_20170409T110529_image_34_15.npy	train/labels/S2A_MSIL2A_20170409T105651_N0204_R094_T30UYC_20170409T110529_chip_34_15.npy	LW	0.364715576171875	0.9803406076095508	0.1292381221641757	No	Yes
SWED	train/images/S2A_MSIL2A_20170409T105651_N0204_R094_T30UYC_20170409T110529_image_34_16.npy	train/labels/S2A_MSIL2A_20170409T105651_N0204_R094_T30UYC_20170409T110529_chip_34_16.npy	LW	0.444183349609375	0.9905229674730568	0.2686391751973525	No	Yes
SWED	train/images/S2A_MSIL2A_20170409T105651_N0204_R094_T30UYC_20170409T110529_image_34_17.npy	train/labels/S2A_MSIL2A_20170409T105651_N0204_R094_T30UYC_20170409T110529_chip_34_17.npy	LW	0.7697296142578125	0.9853060685124606	0.0992172837487608	No	Yes
SWED	train/images/S2A_MSIL2A_20170409T105651_N0204_R094_T30UYC_20170409T110529_image_34_18.npy	train/labels/S2A_MSIL2A_20170409T105651_N0204_R094_T30UYC_20170409T110529_chip_34_18.npy	LW	0.833251953125	0.9919282875731468	0.1055910846502791	No	Yes
SWED	train/images/S2A_MSIL2A_20170409T105651_N0204_R094_T30UYC_20170409T110529_image_34_19.npy	train/labels/S2A_MSIL2A_20170409T105651_N0204_R094_T30UYC_20170409T110529_chip_34_19.npy	LW	0.9760894775390624	0.9851569641014046	0.210449810952603	No	Yes
SWED	train/images/S2A_MSIL2A_20170409T105651_N0204_R094_T30UYC_20170409T110529_image_34_2.npy	train/labels/S2A_MSIL2A_20170409T105651_N0204_R094_T30UYC_20170409T110529_chip_34_2.npy	LW	0.0514068603515625	0.8205984979378741	0.1671601593092905	No	Yes
SWED	train/images/S2A_MSIL2A_20170409T105651_N0204_R094_T30UYC_20170409T110529_image_34_24.npy	train/labels/S2A_MSIL2A_20170409T105651_N0204_R094_T30UYC_20170409T110529_chip_34_24.npy	LW	0.9998016357421876			Yes	No (Criterion 2 not met)
SWED	train/images/S2A_MSIL2A_20170409T105651_N0204_R094_T30UYC_20170409T110529_image_34_26.npy	train/labels/S2A_MSIL2A_20170409T105651_N0204_R094_T30UYC_20170409T110529_chip_34_26.npy	LW	0.999786376953125			Yes	No (Criterion 2 not met)
SWED	train/images/S2A_MSIL2A_20170409T105651_N0204_R094_T30UYC_20170409T110529_image_34_3.npy	train/labels/S2A_MSIL2A_20170409T105651_N0204_R094_T30UYC_20170409T110529_chip_34_3.npy	LW	0.0685272216796875	0.9050742358617794	0.2164437248561244	No	Yes
SWED	train/images/S2A_MSIL2A_20170409T105651_N0204_R094_T30UYC_20170409T110529_image_34_30.npy	train/labels/S2A_MSIL2A_20170409T105651_N0204_R094_T30UYC_20170409T110529_chip_34_30.npy	LW	0.9987030029296876			Yes	No (Criterion 2 not met)
SWED	train/images/S2A_MSIL2A_20170409T105651_N0204_R094_T30UYC_20170409T110529_image_34_32.npy	train/labels/S2A_MSIL2A_20170409T105651_N0204_R094_T30UYC_20170409T110529_chip_34_32.npy	LW	0.9970703125			Yes	No (Criterion 2 not met)
SWED	train/images/S2A_MSIL2A_20170409T105651_N0204_R094_T30UYC_20170409T110529_image_34_33.npy	train/labels/S2A_MSIL2A_20170409T105651_N0204_R094_T30UYC_20170409T110529_chip_34_33.npy	LW	0.999664306640625			Yes	No (Criterion 2 not met)
SWED	train/images/S2A_MSIL2A_20170409T105651_N0204_R094_T30UYC_20170409T110529_image_34_4.npy	train/labels/S2A_MSIL2A_20170409T105651_N0204_R094_T30UYC_20170409T110529_chip_34_4.npy	LW	0.0547332763671875	0.9582483416470456	0.252812719960716	No	Yes
SWED	train/images/S2A_MSIL2A_20170409T105651_N0204_R094_T30UYC_20170409T110529_image_34_5.npy	train/labels/S2A_MSIL2A_20170409T105651_N0204_R094_T30UYC_20170409T110529_chip_34_5.npy	LW	0.228912353515625	0.936748652699508	0.122508990907721	No	Yes
SWED	train/images/S2A_MSIL2A_20170409T105651_N0204_R094_T30UYC_20170409T110529_image_34_6.npy	train/labels/S2A_MSIL2A_20170409T105651_N0204_R094_T30UYC_20170409T110529_chip_34_6.npy	LW	0.2787322998046875	0.9661560576624216	0.1488890016166348	No	Yes
SWED	train/images/S2A_MSIL2A_20170409T105651_N0204_R094_T30UYC_20170409T110529_image_34_7.npy	train/labels/S2A_MSIL2A_20170409T105651_N0204_R094_T30UYC_20170409T110529_chip_34_7.npy	LW	0.297607421875	0.9626939190620446	0.1604925784437232	No	Yes
SWED	train/images/S2A_MSIL2A_20170409T105651_N0204_R094_T30UYC_20170409T110529_image_34_8.npy	train/labels/S2A_MSIL2A_20170409T105651_N0204_R094_T30UYC_20170409T110529_chip_34_8.npy	LW	0.01885986328125	0.8862777233254988	0.173309673493199	No	Yes
SWED	train/images/S2A_MSIL2A_20170409T105651_N0204_R094_T30UYC_20170409T110529_image_34_9.npy	train/labels/S2A_MSIL2A_20170409T105651_N0204_R094_T30UYC_20170409T110529_chip_34_9.npy	LW	0.02532958984375	0.8631408835023375	-0.000459419664838	No	Yes
SWED	train/images/S2A_MSIL2A_20170409T105651_N0204_R094_T30UYC_20170409T110529_image_35_0.npy	train/labels/S2A_MSIL2A_20170409T105651_N0204_R094_T30UYC_20170409T110529_chip_35_0.npy	LW	0.054351806640625	0.8839661323672079	0.1823638274988038	No	Yes
SWED	train/images/S2A_MSIL2A_20170409T105651_N0204_R094_T30UYC_20170409T110529_image_35_1.npy	train/labels/S2A_MSIL2A_20170409T105651_N0204_R094_T30UYC_20170409T110529_chip_35_1.npy	LW	0.1262359619140625	0.9284008288044284	0.141023122506204	No	Yes
SWED	train/images/S2A_MSIL2A_20170409T105651_N0204_R094_T30UYC_20170409T110529_image_35_10.npy	train/labels/S2A_MSIL2A_20170409T105651_N0204_R094_T30UYC_20170409T110529_chip_35_10.npy	LW	0.029144287109375	0.6840192338726663	0.1778590064990304	No	Yes
SWED	train/images/S2A_MSIL2A_20170409T105651_N0204_R094_T30UYC_20170409T110529_image_35_11.npy	train/labels/S2A_MSIL2A_20170409T105651_N0204_R094_T30UYC_20170409T110529_chip_35_11.npy	LW	0.0233154296875	0.6050709093996944	-7.223719489003397e-05	Yes	No (Criterion 3 not met)
SWED	train/images/S2A_MSIL2A_20170409T105651_N0204_R094_T30UYC_20170409T110529_image_35_12.npy	train/labels/S2A_MSIL2A_20170409T105651_N0204_R094_T30UYC_20170409T110529_chip_35_12.npy	LW	1.52587890625e-05			Yes	No (Criterion 2 not met)
SWED	train/images/S2A_MSIL2A_20170409T105651_N0204_R094_T30UYC_20170409T110529_image_35_13.npy	train/labels/S2A_MSIL2A_20170409T105651_N0204_R094_T30UYC_20170409T110529_chip_35_13.npy	LW	0.00054931640625			Yes	No (Criterion 2 not met)
SWED	train/images/S2A_MSIL2A_20170409T105651_N0204_R094_T30UYC_20170409T110529_image_35_14.npy	train/labels/S2A_MSIL2A_20170409T105651_N0204_R094_T30UYC_20170409T110529_chip_35_14.npy	LW	0.0182647705078125	0.6888629249837306	-0.0001290783568021	No	Yes
SWED	train/images/S2A_MSIL2A_20170409T105651_N0204_R094_T30UYC_20170409T110529_image_35_15.npy	train/labels/S2A_MSIL2A_20170409T105651_N0204_R094_T30UYC_20170409T110529_chip_35_15.npy	LW	0.744293212890625	0.9882264377668804	-0.0356110809843793	No	Yes
SWED	train/images/S2A_MSIL2A_20170409T105651_N0204_R094_T30UYC_20170409T110529_image_35_16.npy	train/labels/S2A_MSIL2A_20170409T105651_N0204_R094_T30UYC_20170409T110529_chip_35_16.npy	LW	0.3022613525390625	0.9939413747773044	-0.226425808165569	No	Yes
SWED	train/images/S2A_MSIL2A_20170409T105651_N0204_R094_T30UYC_20170409T110529_image_35_17.npy	train/labels/S2A_MSIL2A_20170409T105651_N0204_R094_T30UYC_20170409T110529_chip_35_17.npy	LW	0.3551025390625	0.9880248931952098	-0.0859228098624008	No	Yes
SWED	train/images/S2A_MSIL2A_20170409T105651_N0204_R094_T30UYC_20170409T110529_image_35_18.npy	train/labels/S2A_MSIL2A_20170409T105651_N0204_R094_T30UYC_20170409T110529_chip_35_18.npy	LW	0.3395538330078125	0.9669247061321716	-0.0769399499172185	No	Yes
SWED	train/images/S2A_MSIL2A_20170409T105651_N0204_R094_T30UYC_20170409T110529_image_35_19.npy	train/labels/S2A_MSIL2A_20170409T105651_N0204_R094_T30UYC_20170409T110529_chip_35_19.npy	LW	0.3944854736328125	0.9934124524227276	-0.2532447740149324	No	Yes
SWED	train/images/S2A_MSIL2A_20170409T105651_N0204_R094_T30UYC_20170409T110529_image_35_2.npy	train/labels/S2A_MSIL2A_20170409T105651_N0204_R094_T30UYC_20170409T110529_chip_35_2.npy	LW	0.244659423828125	0.8421087316214628	0.1753830596209417	No	Yes
SWED	train/images/S2A_MSIL2A_20170409T105651_N0204_R094_T30UYC_20170409T110529_image_35_20.npy	train/labels/S2A_MSIL2A_20170409T105651_N0204_R094_T30UYC_20170409T110529_chip_35_20.npy	LW	0.4797821044921875	0.996125217164518	0.0449501772540873	No	Yes
SWED	train/images/S2A_MSIL2A_20170409T105651_N0204_R094_T30UYC_20170409T110529_image_35_21.npy	train/labels/S2A_MSIL2A_20170409T105651_N0204_R094_T30UYC_20170409T110529_chip_35_21.npy	LW	0.56475830078125	0.980359449567052	-0.0941990394365384	No	Yes
SWED	train/images/S2A_MSIL2A_20170409T105651_N0204_R094_T30UYC_20170409T110529_image_35_22.npy	train/labels/S2A_MSIL2A_20170409T105651_N0204_R094_T30UYC_20170409T110529_chip_35_22.npy	LW	0.8120880126953125	0.9874374487466302	0.3017780598535694	No	Yes
SWED	train/images/S2A_MSIL2A_20170409T105651_N0204_R094_T30UYC_20170409T110529_image_35_23.npy	train/labels/S2A_MSIL2A_20170409T105651_N0204_R094_T30UYC_20170409T110529_chip_35_23.npy	LW	0.999725341796875			Yes	No (Criterion 2 not met)
SWED	train/images/S2A_MSIL2A_20170409T105651_N0204_R094_T30UYC_20170409T110529_image_35_27.npy	train/labels/S2A_MSIL2A_20170409T105651_N0204_R094_T30UYC_20170409T110529_chip_35_27.npy	LW	0.9995269775390624			Yes	No (Criterion 2 not met)
SWED	train/images/S2A_MSIL2A_20170409T105651_N0204_R094_T30UYC_20170409T110529_image_35_3.npy	train/labels/S2A_MSIL2A_20170409T105651_N0204_R094_T30UYC_20170409T110529_chip_35_3.npy	LW	0.3031463623046875	0.9694113631210628	0.1787649593403073	No	Yes
SWED	train/images/S2A_MSIL2A_20170409T105651_N0204_R094_T30UYC_20170409T110529_image_35_30.npy	train/labels/S2A_MSIL2A_20170409T105651_N0204_R094_T30UYC_20170409T110529_chip_35_30.npy	LW	0.999969482421875			Yes	No (Criterion 2 not met)
SWED	train/images/S2A_MSIL2A_20170409T105651_N0204_R094_T30UYC_20170409T110529_image_35_31.npy	train/labels/S2A_MSIL2A_20170409T105651_N0204_R094_T30UYC_20170409T110529_chip_35_31.npy	LW	0.9997711181640624			Yes	No (Criterion 2 not met)
SWED	train/images/S2A_MSIL2A_20170409T105651_N0204_R094_T30UYC_20170409T110529_image_35_32.npy	train/labels/S2A_MSIL2A_20170409T105651_N0204_R094_T30UYC_20170409T110529_chip_35_32.npy	LW	0.9996337890625			Yes	No (Criterion 2 not met)
SWED	train/images/S2A_MSIL2A_20170409T105651_N0204_R094_T30UYC_20170409T110529_image_35_33.npy	train/labels/S2A_MSIL2A_20170409T105651_N0204_R094_T30UYC_20170409T110529_chip_35_33.npy	LW	0.9996795654296876			Yes	No (Criterion 2 not met)
SWED	train/images/S2A_MSIL2A_20170409T105651_N0204_R094_T30UYC_20170409T110529_image_35_4.npy	train/labels/S2A_MSIL2A_20170409T105651_N0204_R094_T30UYC_20170409T110529_chip_35_4.npy	LW	0.2245330810546875	0.965503800490952	0.1568451102090638	No	Yes
SWED	train/images/S2A_MSIL2A_20170409T105651_N0204_R094_T30UYC_20170409T110529_image_35_5.npy	train/labels/S2A_MSIL2A_20170409T105651_N0204_R094_T30UYC_20170409T110529_chip_35_5.npy	LW	0.138824462890625	0.970952098544468	0.1815305685063789	No	Yes
SWED	train/images/S2A_MSIL2A_20170409T105651_N0204_R094_T30UYC_20170409T110529_image_35_6.npy	train/labels/S2A_MSIL2A_20170409T105651_N0204_R094_T30UYC_20170409T110529_chip_35_6.npy	LW	0.020660400390625	0.8936984752544541	0.222700290775487	No	Yes
SWED	train/images/S2A_MSIL2A_20170409T105651_N0204_R094_T30UYC_20170409T110529_image_35_7.npy	train/labels/S2A_MSIL2A_20170409T105651_N0204_R094_T30UYC_20170409T110529_chip_35_7.npy	LW	0.071044921875	0.949466837782771	0.1668618268548853	No	Yes
SWED	train/images/S2A_MSIL2A_20170409T105651_N0204_R094_T30UYC_20170409T110529_image_35_8.npy	train/labels/S2A_MSIL2A_20170409T105651_N0204_R094_T30UYC_20170409T110529_chip_35_8.npy	LW	0.4488677978515625	0.9842606632114064	0.0608192468628379	No	Yes
SWED	train/images/S2A_MSIL2A_20170409T105651_N0204_R094_T30UYC_20170409T110529_image_35_9.npy	train/labels/S2A_MSIL2A_20170409T105651_N0204_R094_T30UYC_20170409T110529_chip_35_9.npy	LW	0.219635009765625	0.94698475876099	0.1046404446278291	No	Yes
SWED	train/images/S2A_MSIL2A_20170409T105651_N0204_R094_T30UYC_20170409T110529_image_36_0.npy	train/labels/S2A_MSIL2A_20170409T105651_N0204_R094_T30UYC_20170409T110529_chip_36_0.npy	LW	1.52587890625e-05			Yes	No (Criterion 2 not met)
SWED	train/images/S2A_MSIL2A_20170409T105651_N0204_R094_T30UYC_20170409T110529_image_36_1.npy	train/labels/S2A_MSIL2A_20170409T105651_N0204_R094_T30UYC_20170409T110529_chip_36_1.npy	LW	0.0034637451171875			Yes	No (Criterion 2 not met)
SWED	train/images/S2A_MSIL2A_20170409T105651_N0204_R094_T30UYC_20170409T110529_image_36_10.npy	train/labels/S2A_MSIL2A_20170409T105651_N0204_R094_T30UYC_20170409T110529_chip_36_10.npy	LW	0.3765869140625	0.9533683705827508	0.1409872367017463	No	Yes
SWED	train/images/S2A_MSIL2A_20170409T105651_N0204_R094_T30UYC_20170409T110529_image_36_11.npy	train/labels/S2A_MSIL2A_20170409T105651_N0204_R094_T30UYC_20170409T110529_chip_36_11.npy	LW	0.5178680419921875	0.9778298575729908	0.1088865241635599	No	Yes
SWED	train/images/S2A_MSIL2A_20170409T105651_N0204_R094_T30UYC_20170409T110529_image_36_12.npy	train/labels/S2A_MSIL2A_20170409T105651_N0204_R094_T30UYC_20170409T110529_chip_36_12.npy	LW	0.364471435546875	0.9798656850162476	0.1851885210926218	No	Yes
SWED	train/images/S2A_MSIL2A_20170409T105651_N0204_R094_T30UYC_20170409T110529_image_36_13.npy	train/labels/S2A_MSIL2A_20170409T105651_N0204_R094_T30UYC_20170409T110529_chip_36_13.npy	LW	0.0877685546875	0.9321285284572682	0.1338188877824554	No	Yes
SWED	train/images/S2A_MSIL2A_20170409T105651_N0204_R094_T30UYC_20170409T110529_image_36_14.npy	train/labels/S2A_MSIL2A_20170409T105651_N0204_R094_T30UYC_20170409T110529_chip_36_14.npy	LW	0.30059814453125	0.9862867611311416	-0.0246358270099324	No	Yes
SWED	train/images/S2A_MSIL2A_20170409T105651_N0204_R094_T30UYC_20170409T110529_image_36_15.npy	train/labels/S2A_MSIL2A_20170409T105651_N0204_R094_T30UYC_20170409T110529_chip_36_15.npy	LW	0.6845855712890625	0.956864570877454	-0.0979534148083055	No	Yes
SWED	train/images/S2A_MSIL2A_20170409T105651_N0204_R094_T30UYC_20170409T110529_image_36_16.npy	train/labels/S2A_MSIL2A_20170409T105651_N0204_R094_T30UYC_20170409T110529_chip_36_16.npy	LW	0.25494384765625	0.944732874822483	-0.0005073717177409	No	Yes
SWED	train/images/S2A_MSIL2A_20170409T105651_N0204_R094_T30UYC_20170409T110529_image_36_17.npy	train/labels/S2A_MSIL2A_20170409T105651_N0204_R094_T30UYC_20170409T110529_chip_36_17.npy	LW	0.0012664794921875			Yes	No (Criterion 2 not met)
SWED	train/images/S2A_MSIL2A_20170409T105651_N0204_R094_T30UYC_20170409T110529_image_36_18.npy	train/labels/S2A_MSIL2A_20170409T105651_N0204_R094_T30UYC_20170409T110529_chip_36_18.npy	LW	0.0082244873046875	0.8129531989575132	-0.1267411397147073	No	Yes
SWED	train/images/S2A_MSIL2A_20170409T105651_N0204_R094_T30UYC_20170409T110529_image_36_19.npy	train/labels/S2A_MSIL2A_20170409T105651_N0204_R094_T30UYC_20170409T110529_chip_36_19.npy	LW	0.00244140625			Yes	No (Criterion 2 not met)
SWED	train/images/S2A_MSIL2A_20170409T105651_N0204_R094_T30UYC_20170409T110529_image_36_2.npy	train/labels/S2A_MSIL2A_20170409T105651_N0204_R094_T30UYC_20170409T110529_chip_36_2.npy	LW	0.0156707763671875	0.8540649578716417	0.2121882338078974	No	Yes
SWED	train/images/S2A_MSIL2A_20170409T105651_N0204_R094_T30UYC_20170409T110529_image_36_20.npy	train/labels/S2A_MSIL2A_20170409T105651_N0204_R094_T30UYC_20170409T110529_chip_36_20.npy	LW	0.056365966796875	0.7789281490394138	0.0118580645853202	No	Yes
SWED	train/images/S2A_MSIL2A_20170409T105651_N0204_R094_T30UYC_20170409T110529_image_36_21.npy	train/labels/S2A_MSIL2A_20170409T105651_N0204_R094_T30UYC_20170409T110529_chip_36_21.npy	LW	0.1302642822265625	0.8167493344403124	0.0834127939374364	No	Yes
SWED	train/images/S2A_MSIL2A_20170409T105651_N0204_R094_T30UYC_20170409T110529_image_36_22.npy	train/labels/S2A_MSIL2A_20170409T105651_N0204_R094_T30UYC_20170409T110529_chip_36_22.npy	LW	0.1162872314453125	0.9534359662716628	0.1695765086968292	No	Yes
SWED	train/images/S2A_MSIL2A_20170409T105651_N0204_R094_T30UYC_20170409T110529_image_36_23.npy	train/labels/S2A_MSIL2A_20170409T105651_N0204_R094_T30UYC_20170409T110529_chip_36_23.npy	LW	0.8539581298828125	0.9871653168514314	0.1924298454278359	No	Yes
SWED	train/images/S2A_MSIL2A_20170409T105651_N0204_R094_T30UYC_20170409T110529_image_36_24.npy	train/labels/S2A_MSIL2A_20170409T105651_N0204_R094_T30UYC_20170409T110529_chip_36_24.npy	LW	0.9012451171875	0.984947677430448	0.2096957000980259	No	Yes
SWED	train/images/S2A_MSIL2A_20170409T105651_N0204_R094_T30UYC_20170409T110529_image_36_3.npy	train/labels/S2A_MSIL2A_20170409T105651_N0204_R094_T30UYC_20170409T110529_chip_36_3.npy	LW	0.0005340576171875			Yes	No (Criterion 2 not met)
SWED	train/images/S2A_MSIL2A_20170409T105651_N0204_R094_T30UYC_20170409T110529_image_36_31.npy	train/labels/S2A_MSIL2A_20170409T105651_N0204_R094_T30UYC_20170409T110529_chip_36_31.npy	LW	0.999969482421875			Yes	No (Criterion 2 not met)
SWED	train/images/S2A_MSIL2A_20170409T105651_N0204_R094_T30UYC_20170409T110529_image_36_32.npy	train/labels/S2A_MSIL2A_20170409T105651_N0204_R094_T30UYC_20170409T110529_chip_36_32.npy	LW	0.9997711181640624			Yes	No (Criterion 2 not met)
SWED	train/images/S2A_MSIL2A_20170409T105651_N0204_R094_T30UYC_20170409T110529_image_36_33.npy	train/labels/S2A_MSIL2A_20170409T105651_N0204_R094_T30UYC_20170409T110529_chip_36_33.npy	LW	0.9998626708984376			Yes	No (Criterion 2 not met)
SWED	train/images/S2A_MSIL2A_20170409T105651_N0204_R094_T30UYC_20170409T110529_image_36_34.npy	train/labels/S2A_MSIL2A_20170409T105651_N0204_R094_T30UYC_20170409T110529_chip_36_34.npy	LW	0.999969482421875			Yes	No (Criterion 2 not met)
SWED	train/images/S2A_MSIL2A_20170409T105651_N0204_R094_T30UYC_20170409T110529_image_36_4.npy	train/labels/S2A_MSIL2A_20170409T105651_N0204_R094_T30UYC_20170409T110529_chip_36_4.npy	LW	0.0012969970703125			Yes	No (Criterion 2 not met)
SWED	train/images/S2A_MSIL2A_20170409T105651_N0204_R094_T30UYC_20170409T110529_image_36_40.npy	train/labels/S2A_MSIL2A_20170409T105651_N0204_R094_T30UYC_20170409T110529_chip_36_40.npy	LW	0.9993896484375			Yes	No (Criterion 2 not met)
SWED	train/images/S2A_MSIL2A_20170409T105651_N0204_R094_T30UYC_20170409T110529_image_36_41.npy	train/labels/S2A_MSIL2A_20170409T105651_N0204_R094_T30UYC_20170409T110529_chip_36_41.npy	LW	0.9998016357421876			Yes	No (Criterion 2 not met)
SWED	train/images/S2A_MSIL2A_20170409T105651_N0204_R094_T30UYC_20170409T110529_image_36_5.npy	train/labels/S2A_MSIL2A_20170409T105651_N0204_R094_T30UYC_20170409T110529_chip_36_5.npy	LW	0.0001220703125			Yes	No (Criterion 2 not met)
SWED	train/images/S2A_MSIL2A_20170409T105651_N0204_R094_T30UYC_20170409T110529_image_36_6.npy	train/labels/S2A_MSIL2A_20170409T105651_N0204_R094_T30UYC_20170409T110529_chip_36_6.npy	LW	0.0005035400390625			Yes	No (Criterion 2 not met)
SWED	train/images/S2A_MSIL2A_20170409T105651_N0204_R094_T30UYC_20170409T110529_image_36_7.npy	train/labels/S2A_MSIL2A_20170409T105651_N0204_R094_T30UYC_20170409T110529_chip_36_7.npy	LW	7.62939453125e-05			Yes	No (Criterion 2 not met)
SWED	train/images/S2A_MSIL2A_20170409T105651_N0204_R094_T30UYC_20170409T110529_image_36_8.npy	train/labels/S2A_MSIL2A_20170409T105651_N0204_R094_T30UYC_20170409T110529_chip_36_8.npy	LW	0.0058441162109375	0.7593754224669887	0.1839815390392782	No	Yes
SWED	train/images/S2A_MSIL2A_20170409T105651_N0204_R094_T30UYC_20170409T110529_image_36_9.npy	train/labels/S2A_MSIL2A_20170409T105651_N0204_R094_T30UYC_20170409T110529_chip_36_9.npy	LW	0.1633453369140625	0.942378069642374	0.1310196304747415	No	Yes
SWED	train/images/S2A_MSIL2A_20170409T105651_N0204_R094_T30UYC_20170409T110529_image_37_0.npy	train/labels/S2A_MSIL2A_20170409T105651_N0204_R094_T30UYC_20170409T110529_chip_37_0.npy	LW	0.0006561279296875			Yes	No (Criterion 2 not met)
SWED	train/images/S2A_MSIL2A_20170409T105651_N0204_R094_T30UYC_20170409T110529_image_37_1.npy	train/labels/S2A_MSIL2A_20170409T105651_N0204_R094_T30UYC_20170409T110529_chip_37_1.npy	LW	0.0009307861328125			Yes	No (Criterion 2 not met)
SWED	train/images/S2A_MSIL2A_20170409T105651_N0204_R094_T30UYC_20170409T110529_image_37_10.npy	train/labels/S2A_MSIL2A_20170409T105651_N0204_R094_T30UYC_20170409T110529_chip_37_10.npy	LW	0.016876220703125	0.6733311799339148	0.2020636510086478	No	Yes
SWED	train/images/S2A_MSIL2A_20170409T105651_N0204_R094_T30UYC_20170409T110529_image_37_11.npy	train/labels/S2A_MSIL2A_20170409T105651_N0204_R094_T30UYC_20170409T110529_chip_37_11.npy	LW	0.0656890869140625	0.887820192432335	0.143482431931884	No	Yes
SWED	train/images/S2A_MSIL2A_20170409T105651_N0204_R094_T30UYC_20170409T110529_image_37_12.npy	train/labels/S2A_MSIL2A_20170409T105651_N0204_R094_T30UYC_20170409T110529_chip_37_12.npy	LW	0.1380157470703125	0.9831819751110428	0.2430773667013625	No	Yes
SWED	train/images/S2A_MSIL2A_20170409T105651_N0204_R094_T30UYC_20170409T110529_image_37_13.npy	train/labels/S2A_MSIL2A_20170409T105651_N0204_R094_T30UYC_20170409T110529_chip_37_13.npy	LW	0.2441558837890625	0.9884409834364972	0.0872844145657229	No	Yes
SWED	train/images/S2A_MSIL2A_20170409T105651_N0204_R094_T30UYC_20170409T110529_image_37_14.npy	train/labels/S2A_MSIL2A_20170409T105651_N0204_R094_T30UYC_20170409T110529_chip_37_14.npy	LW	0.22222900390625	0.9603136056056572	0.0722559956835814	No	Yes
SWED	train/images/S2A_MSIL2A_20170409T105651_N0204_R094_T30UYC_20170409T110529_image_37_15.npy	train/labels/S2A_MSIL2A_20170409T105651_N0204_R094_T30UYC_20170409T110529_chip_37_15.npy	LW	0.02349853515625	0.8243790613725586	0.0340943560435421	No	Yes
SWED	train/images/S2A_MSIL2A_20170409T105651_N0204_R094_T30UYC_20170409T110529_image_37_16.npy	train/labels/S2A_MSIL2A_20170409T105651_N0204_R094_T30UYC_20170409T110529_chip_37_16.npy	LW	0.0084991455078125	0.8841251425222045	0.0004759078347677	No	Yes
SWED	train/images/S2A_MSIL2A_20170409T105651_N0204_R094_T30UYC_20170409T110529_image_37_17.npy	train/labels/S2A_MSIL2A_20170409T105651_N0204_R094_T30UYC_20170409T110529_chip_37_17.npy	LW	0.0005645751953125			Yes	No (Criterion 2 not met)
SWED	train/images/S2A_MSIL2A_20170409T105651_N0204_R094_T30UYC_20170409T110529_image_37_18.npy	train/labels/S2A_MSIL2A_20170409T105651_N0204_R094_T30UYC_20170409T110529_chip_37_18.npy	LW	0.0008087158203125			Yes	No (Criterion 2 not met)
SWED	train/images/S2A_MSIL2A_20170409T105651_N0204_R094_T30UYC_20170409T110529_image_37_19.npy	train/labels/S2A_MSIL2A_20170409T105651_N0204_R094_T30UYC_20170409T110529_chip_37_19.npy	LW	0.0212249755859375	0.8872401966808645	0.161836984914857	No	Yes
SWED	train/images/S2A_MSIL2A_20170409T105651_N0204_R094_T30UYC_20170409T110529_image_37_2.npy	train/labels/S2A_MSIL2A_20170409T105651_N0204_R094_T30UYC_20170409T110529_chip_37_2.npy	LW	0.0001678466796875			Yes	No (Criterion 2 not met)
SWED	train/images/S2A_MSIL2A_20170409T105651_N0204_R094_T30UYC_20170409T110529_image_37_20.npy	train/labels/S2A_MSIL2A_20170409T105651_N0204_R094_T30UYC_20170409T110529_chip_37_20.npy	LW	0.769195556640625	0.8535350193521787	-0.170956846506034	No	Yes
SWED	train/images/S2A_MSIL2A_20170409T105651_N0204_R094_T30UYC_20170409T110529_image_37_21.npy	train/labels/S2A_MSIL2A_20170409T105651_N0204_R094_T30UYC_20170409T110529_chip_37_21.npy	LW	0.810333251953125	0.8123086336304807	-0.0102773711814715	No	Yes
SWED	train/images/S2A_MSIL2A_20170409T105651_N0204_R094_T30UYC_20170409T110529_image_37_22.npy	train/labels/S2A_MSIL2A_20170409T105651_N0204_R094_T30UYC_20170409T110529_chip_37_22.npy	LW	0.7025604248046875	0.9585840020422016	0.0853172397089773	No	Yes
SWED	train/images/S2A_MSIL2A_20170409T105651_N0204_R094_T30UYC_20170409T110529_image_37_23.npy	train/labels/S2A_MSIL2A_20170409T105651_N0204_R094_T30UYC_20170409T110529_chip_37_23.npy	LW	0.35211181640625	0.9747678949976624	0.1779659965515274	No	Yes
SWED	train/images/S2A_MSIL2A_20170409T105651_N0204_R094_T30UYC_20170409T110529_image_37_24.npy	train/labels/S2A_MSIL2A_20170409T105651_N0204_R094_T30UYC_20170409T110529_chip_37_24.npy	LW	0.0159454345703125	0.8159986449682164	0.0796578813567053	No	Yes
SWED	train/images/S2A_MSIL2A_20170409T105651_N0204_R094_T30UYC_20170409T110529_image_37_25.npy	train/labels/S2A_MSIL2A_20170409T105651_N0204_R094_T30UYC_20170409T110529_chip_37_25.npy	LW	0.332916259765625	0.9959869453857264	0.1841224217922897	No	Yes
SWED	train/images/S2A_MSIL2A_20170409T105651_N0204_R094_T30UYC_20170409T110529_image_37_26.npy	train/labels/S2A_MSIL2A_20170409T105651_N0204_R094_T30UYC_20170409T110529_chip_37_26.npy	LW	0.548553466796875	0.9904390874886086	-0.0447615895736154	No	Yes
SWED	train/images/S2A_MSIL2A_20170409T105651_N0204_R094_T30UYC_20170409T110529_image_37_27.npy	train/labels/S2A_MSIL2A_20170409T105651_N0204_R094_T30UYC_20170409T110529_chip_37_27.npy	LW	0.672943115234375	0.992587971637999	-0.0295691979665068	No	Yes
SWED	train/images/S2A_MSIL2A_20170409T105651_N0204_R094_T30UYC_20170409T110529_image_37_28.npy	train/labels/S2A_MSIL2A_20170409T105651_N0204_R094_T30UYC_20170409T110529_chip_37_28.npy	LW	0.9996337890625			Yes	No (Criterion 2 not met)
SWED	train/images/S2A_MSIL2A_20170409T105651_N0204_R094_T30UYC_20170409T110529_image_37_3.npy	train/labels/S2A_MSIL2A_20170409T105651_N0204_R094_T30UYC_20170409T110529_chip_37_3.npy	LW	0.00048828125			Yes	No (Criterion 2 not met)
SWED	train/images/S2A_MSIL2A_20170409T105651_N0204_R094_T30UYC_20170409T110529_image_37_4.npy	train/labels/S2A_MSIL2A_20170409T105651_N0204_R094_T30UYC_20170409T110529_chip_37_4.npy	LW	0.00152587890625			Yes	No (Criterion 2 not met)
SWED	train/images/S2A_MSIL2A_20170409T105651_N0204_R094_T30UYC_20170409T110529_image_37_41.npy	train/labels/S2A_MSIL2A_20170409T105651_N0204_R094_T30UYC_20170409T110529_chip_37_41.npy	LW	0.99957275390625			Yes	No (Criterion 2 not met)
SWED	train/images/S2A_MSIL2A_20170409T105651_N0204_R094_T30UYC_20170409T110529_image_37_5.npy	train/labels/S2A_MSIL2A_20170409T105651_N0204_R094_T30UYC_20170409T110529_chip_37_5.npy	LW	6.103515625e-05			Yes	No (Criterion 2 not met)
SWED	train/images/S2A_MSIL2A_20170409T105651_N0204_R094_T30UYC_20170409T110529_image_37_6.npy	train/labels/S2A_MSIL2A_20170409T105651_N0204_R094_T30UYC_20170409T110529_chip_37_6.npy	LW	0.0111541748046875	0.8465845682515132	0.1603731539476549	No	Yes
SWED	train/images/S2A_MSIL2A_20170409T105651_N0204_R094_T30UYC_20170409T110529_image_37_7.npy	train/labels/S2A_MSIL2A_20170409T105651_N0204_R094_T30UYC_20170409T110529_chip_37_7.npy	LW	0.0016937255859375			Yes	No (Criterion 2 not met)
SWED	train/images/S2A_MSIL2A_20170409T105651_N0204_R094_T30UYC_20170409T110529_image_37_8.npy	train/labels/S2A_MSIL2A_20170409T105651_N0204_R094_T30UYC_20170409T110529_chip_37_8.npy	LW	0.000579833984375			Yes	No (Criterion 2 not met)
SWED	train/images/S2A_MSIL2A_20170409T105651_N0204_R094_T30UYC_20170409T110529_image_37_9.npy	train/labels/S2A_MSIL2A_20170409T105651_N0204_R094_T30UYC_20170409T110529_chip_37_9.npy	LW	0.01470947265625	0.6122560731379925	0.2345607509335731	Yes	No (Criterion 3 not met)
SWED	train/images/S2A_MSIL2A_20170409T105651_N0204_R094_T30UYC_20170409T110529_image_38_0.npy	train/labels/S2A_MSIL2A_20170409T105651_N0204_R094_T30UYC_20170409T110529_chip_38_0.npy	LW	4.57763671875e-05			Yes	No (Criterion 2 not met)
SWED	train/images/S2A_MSIL2A_20170409T105651_N0204_R094_T30UYC_20170409T110529_image_38_1.npy	train/labels/S2A_MSIL2A_20170409T105651_N0204_R094_T30UYC_20170409T110529_chip_38_1.npy	LW	0.0035247802734375			Yes	No (Criterion 2 not met)
SWED	train/images/S2A_MSIL2A_20170409T105651_N0204_R094_T30UYC_20170409T110529_image_38_10.npy	train/labels/S2A_MSIL2A_20170409T105651_N0204_R094_T30UYC_20170409T110529_chip_38_10.npy	LW	0.003997802734375			Yes	No (Criterion 2 not met)
SWED	train/images/S2A_MSIL2A_20170409T105651_N0204_R094_T30UYC_20170409T110529_image_38_11.npy	train/labels/S2A_MSIL2A_20170409T105651_N0204_R094_T30UYC_20170409T110529_chip_38_11.npy	LW	0.00018310546875			Yes	No (Criterion 2 not met)
SWED	train/images/S2A_MSIL2A_20170409T105651_N0204_R094_T30UYC_20170409T110529_image_38_12.npy	train/labels/S2A_MSIL2A_20170409T105651_N0204_R094_T30UYC_20170409T110529_chip_38_12.npy	LW	0.000244140625			Yes	No (Criterion 2 not met)
SWED	train/images/S2A_MSIL2A_20170409T105651_N0204_R094_T30UYC_20170409T110529_image_38_13.npy	train/labels/S2A_MSIL2A_20170409T105651_N0204_R094_T30UYC_20170409T110529_chip_38_13.npy	LW	0.000457763671875			Yes	No (Criterion 2 not met)
SWED	train/images/S2A_MSIL2A_20170409T105651_N0204_R094_T30UYC_20170409T110529_image_38_14.npy	train/labels/S2A_MSIL2A_20170409T105651_N0204_R094_T30UYC_20170409T110529_chip_38_14.npy	LW	0.00250244140625			Yes	No (Criterion 2 not met)
SWED	train/images/S2A_MSIL2A_20170409T105651_N0204_R094_T30UYC_20170409T110529_image_38_15.npy	train/labels/S2A_MSIL2A_20170409T105651_N0204_R094_T30UYC_20170409T110529_chip_38_15.npy	LW	7.62939453125e-05			Yes	No (Criterion 2 not met)
SWED	train/images/S2A_MSIL2A_20170409T105651_N0204_R094_T30UYC_20170409T110529_image_38_17.npy	train/labels/S2A_MSIL2A_20170409T105651_N0204_R094_T30UYC_20170409T110529_chip_38_17.npy	LW	0.1108856201171875	0.956935136092982	0.1217753927848425	No	Yes
SWED	train/images/S2A_MSIL2A_20170409T105651_N0204_R094_T30UYC_20170409T110529_image_38_18.npy	train/labels/S2A_MSIL2A_20170409T105651_N0204_R094_T30UYC_20170409T110529_chip_38_18.npy	LW	0.378936767578125	0.9607765300631044	-7.010961975829032e-05	No	Yes
SWED	train/images/S2A_MSIL2A_20170409T105651_N0204_R094_T30UYC_20170409T110529_image_38_19.npy	train/labels/S2A_MSIL2A_20170409T105651_N0204_R094_T30UYC_20170409T110529_chip_38_19.npy	LW	0.74371337890625	0.8805499920063016	-0.0255287625627673	No	Yes
SWED	train/images/S2A_MSIL2A_20170409T105651_N0204_R094_T30UYC_20170409T110529_image_38_2.npy	train/labels/S2A_MSIL2A_20170409T105651_N0204_R094_T30UYC_20170409T110529_chip_38_2.npy	LW	6.103515625e-05			Yes	No (Criterion 2 not met)
SWED	train/images/S2A_MSIL2A_20170409T105651_N0204_R094_T30UYC_20170409T110529_image_38_20.npy	train/labels/S2A_MSIL2A_20170409T105651_N0204_R094_T30UYC_20170409T110529_chip_38_20.npy	LW	0.9754180908203124	0.9297681948508818	-0.3649171859180267	No	Yes
SWED	train/images/S2A_MSIL2A_20170409T105651_N0204_R094_T30UYC_20170409T110529_image_38_21.npy	train/labels/S2A_MSIL2A_20170409T105651_N0204_R094_T30UYC_20170409T110529_chip_38_21.npy	LW	0.947174072265625	0.7730822588388839	-0.3612998794929517	No	Yes
SWED	train/images/S2A_MSIL2A_20170409T105651_N0204_R094_T30UYC_20170409T110529_image_38_22.npy	train/labels/S2A_MSIL2A_20170409T105651_N0204_R094_T30UYC_20170409T110529_chip_38_22.npy	LW	0.3932647705078125	0.920860227742715	-0.2094168751896154	No	Yes
SWED	train/images/S2A_MSIL2A_20170409T105651_N0204_R094_T30UYC_20170409T110529_image_38_23.npy	train/labels/S2A_MSIL2A_20170409T105651_N0204_R094_T30UYC_20170409T110529_chip_38_23.npy	LW	0.3170013427734375	0.9499591676038216	0.1340949007839888	No	Yes
SWED	train/images/S2A_MSIL2A_20170409T105651_N0204_R094_T30UYC_20170409T110529_image_38_24.npy	train/labels/S2A_MSIL2A_20170409T105651_N0204_R094_T30UYC_20170409T110529_chip_38_24.npy	LW	0.0129547119140625	0.6848397091617546	0.1200993924223552	No	Yes
SWED	train/images/S2A_MSIL2A_20170409T105651_N0204_R094_T30UYC_20170409T110529_image_38_25.npy	train/labels/S2A_MSIL2A_20170409T105651_N0204_R094_T30UYC_20170409T110529_chip_38_25.npy	LW	0.0042266845703125			Yes	No (Criterion 2 not met)
SWED	train/images/S2A_MSIL2A_20170409T105651_N0204_R094_T30UYC_20170409T110529_image_38_26.npy	train/labels/S2A_MSIL2A_20170409T105651_N0204_R094_T30UYC_20170409T110529_chip_38_26.npy	LW	0.000396728515625			Yes	No (Criterion 2 not met)
SWED	train/images/S2A_MSIL2A_20170409T105651_N0204_R094_T30UYC_20170409T110529_image_38_27.npy	train/labels/S2A_MSIL2A_20170409T105651_N0204_R094_T30UYC_20170409T110529_chip_38_27.npy	LW	0.0001373291015625			Yes	No (Criterion 2 not met)
SWED	train/images/S2A_MSIL2A_20170409T105651_N0204_R094_T30UYC_20170409T110529_image_38_28.npy	train/labels/S2A_MSIL2A_20170409T105651_N0204_R094_T30UYC_20170409T110529_chip_38_28.npy	LW	0.4816741943359375	0.9972536390229192	0.2240817962284276	No	Yes
SWED	train/images/S2A_MSIL2A_20170409T105651_N0204_R094_T30UYC_20170409T110529_image_38_3.npy	train/labels/S2A_MSIL2A_20170409T105651_N0204_R094_T30UYC_20170409T110529_chip_38_3.npy	LW	6.103515625e-05			Yes	No (Criterion 2 not met)
SWED	train/images/S2A_MSIL2A_20170409T105651_N0204_R094_T30UYC_20170409T110529_image_38_33.npy	train/labels/S2A_MSIL2A_20170409T105651_N0204_R094_T30UYC_20170409T110529_chip_38_33.npy	LW	0.999664306640625			Yes	No (Criterion 2 not met)
SWED	train/images/S2A_MSIL2A_20170409T105651_N0204_R094_T30UYC_20170409T110529_image_38_35.npy	train/labels/S2A_MSIL2A_20170409T105651_N0204_R094_T30UYC_20170409T110529_chip_38_35.npy	LW	0.9922332763671876	0.9799521699409636	-0.0773526458499135	No	Yes
SWED	train/images/S2A_MSIL2A_20170409T105651_N0204_R094_T30UYC_20170409T110529_image_38_36.npy	train/labels/S2A_MSIL2A_20170409T105651_N0204_R094_T30UYC_20170409T110529_chip_38_36.npy	LW	0.8824005126953125	0.9935752275047164	0.1014661843856152	No	Yes
SWED	train/images/S2A_MSIL2A_20170409T105651_N0204_R094_T30UYC_20170409T110529_image_38_37.npy	train/labels/S2A_MSIL2A_20170409T105651_N0204_R094_T30UYC_20170409T110529_chip_38_37.npy	LW	0.911712646484375	0.9912787961689268	0.1114992542708302	No	Yes
SWED	train/images/S2A_MSIL2A_20170409T105651_N0204_R094_T30UYC_20170409T110529_image_38_38.npy	train/labels/S2A_MSIL2A_20170409T105651_N0204_R094_T30UYC_20170409T110529_chip_38_38.npy	LW	0.7165985107421875	0.9958798263009	0.1772653170614617	No	Yes
SWED	train/images/S2A_MSIL2A_20170409T105651_N0204_R094_T30UYC_20170409T110529_image_38_39.npy	train/labels/S2A_MSIL2A_20170409T105651_N0204_R094_T30UYC_20170409T110529_chip_38_39.npy	LW	0.5567779541015625	0.9958052307084972	0.2461808032840307	No	Yes
SWED	train/images/S2A_MSIL2A_20170409T105651_N0204_R094_T30UYC_20170409T110529_image_38_4.npy	train/labels/S2A_MSIL2A_20170409T105651_N0204_R094_T30UYC_20170409T110529_chip_38_4.npy	LW	0.00030517578125			Yes	No (Criterion 2 not met)
SWED	train/images/S2A_MSIL2A_20170409T105651_N0204_R094_T30UYC_20170409T110529_image_38_40.npy	train/labels/S2A_MSIL2A_20170409T105651_N0204_R094_T30UYC_20170409T110529_chip_38_40.npy	LW	0.3189697265625	0.9926848379838208	0.2946475713668676	No	Yes
SWED	train/images/S2A_MSIL2A_20170409T105651_N0204_R094_T30UYC_20170409T110529_image_38_41.npy	train/labels/S2A_MSIL2A_20170409T105651_N0204_R094_T30UYC_20170409T110529_chip_38_41.npy	LW	0.029571533203125	0.9758558680526942	0.3086847122105883	No	Yes
SWED	train/images/S2A_MSIL2A_20170409T105651_N0204_R094_T30UYC_20170409T110529_image_38_5.npy	train/labels/S2A_MSIL2A_20170409T105651_N0204_R094_T30UYC_20170409T110529_chip_38_5.npy	LW	0.0013427734375			Yes	No (Criterion 2 not met)
SWED	train/images/S2A_MSIL2A_20170409T105651_N0204_R094_T30UYC_20170409T110529_image_38_6.npy	train/labels/S2A_MSIL2A_20170409T105651_N0204_R094_T30UYC_20170409T110529_chip_38_6.npy	LW	0.0025482177734375			Yes	No (Criterion 2 not met)
SWED	train/images/S2A_MSIL2A_20170409T105651_N0204_R094_T30UYC_20170409T110529_image_38_7.npy	train/labels/S2A_MSIL2A_20170409T105651_N0204_R094_T30UYC_20170409T110529_chip_38_7.npy	LW	0.0009307861328125			Yes	No (Criterion 2 not met)
SWED	train/images/S2A_MSIL2A_20170409T105651_N0204_R094_T30UYC_20170409T110529_image_38_8.npy	train/labels/S2A_MSIL2A_20170409T105651_N0204_R094_T30UYC_20170409T110529_chip_38_8.npy	LW	0.0005340576171875			Yes	No (Criterion 2 not met)
SWED	train/images/S2A_MSIL2A_20170409T105651_N0204_R094_T30UYC_20170409T110529_image_38_9.npy	train/labels/S2A_MSIL2A_20170409T105651_N0204_R094_T30UYC_20170409T110529_chip_38_9.npy	LW	0.0238037109375	0.8453289083429684	0.1186173919122631	No	Yes
SWED	train/images/S2A_MSIL2A_20170409T105651_N0204_R094_T30UYC_20170409T110529_image_39_0.npy	train/labels/S2A_MSIL2A_20170409T105651_N0204_R094_T30UYC_20170409T110529_chip_39_0.npy	LW	3.0517578125e-05			Yes	No (Criterion 2 not met)
SWED	train/images/S2A_MSIL2A_20170409T105651_N0204_R094_T30UYC_20170409T110529_image_39_1.npy	train/labels/S2A_MSIL2A_20170409T105651_N0204_R094_T30UYC_20170409T110529_chip_39_1.npy	LW	0.0060577392578125	0.837573185244718	0.1982568518744879	No	Yes
SWED	train/images/S2A_MSIL2A_20170409T105651_N0204_R094_T30UYC_20170409T110529_image_39_10.npy	train/labels/S2A_MSIL2A_20170409T105651_N0204_R094_T30UYC_20170409T110529_chip_39_10.npy	LW	0.004638671875			Yes	No (Criterion 2 not met)
SWED	train/images/S2A_MSIL2A_20170409T105651_N0204_R094_T30UYC_20170409T110529_image_39_11.npy	train/labels/S2A_MSIL2A_20170409T105651_N0204_R094_T30UYC_20170409T110529_chip_39_11.npy	LW	0.0001373291015625			Yes	No (Criterion 2 not met)
SWED	train/images/S2A_MSIL2A_20170409T105651_N0204_R094_T30UYC_20170409T110529_image_39_12.npy	train/labels/S2A_MSIL2A_20170409T105651_N0204_R094_T30UYC_20170409T110529_chip_39_12.npy	LW	0.00018310546875			Yes	No (Criterion 2 not met)
SWED	train/images/S2A_MSIL2A_20170409T105651_N0204_R094_T30UYC_20170409T110529_image_39_13.npy	train/labels/S2A_MSIL2A_20170409T105651_N0204_R094_T30UYC_20170409T110529_chip_39_13.npy	LW	7.62939453125e-05			Yes	No (Criterion 2 not met)
SWED	train/images/S2A_MSIL2A_20170409T105651_N0204_R094_T30UYC_20170409T110529_image_39_14.npy	train/labels/S2A_MSIL2A_20170409T105651_N0204_R094_T30UYC_20170409T110529_chip_39_14.npy	LW	0.000457763671875			Yes	No (Criterion 2 not met)
SWED	train/images/S2A_MSIL2A_20170409T105651_N0204_R094_T30UYC_20170409T110529_image_39_16.npy	train/labels/S2A_MSIL2A_20170409T105651_N0204_R094_T30UYC_20170409T110529_chip_39_16.npy	LW	0.11639404296875	0.9447763069521627	0.1113939247023243	No	Yes
SWED	train/images/S2A_MSIL2A_20170409T105651_N0204_R094_T30UYC_20170409T110529_image_39_17.npy	train/labels/S2A_MSIL2A_20170409T105651_N0204_R094_T30UYC_20170409T110529_chip_39_17.npy	LW	0.165740966796875	0.9690669763163832	0.1901478725555993	No	Yes
SWED	train/images/S2A_MSIL2A_20170409T105651_N0204_R094_T30UYC_20170409T110529_image_39_18.npy	train/labels/S2A_MSIL2A_20170409T105651_N0204_R094_T30UYC_20170409T110529_chip_39_18.npy	LW	0.0758514404296875	0.9554509203599116	0.1269950345278922	No	Yes
SWED	train/images/S2A_MSIL2A_20170409T105651_N0204_R094_T30UYC_20170409T110529_image_39_19.npy	train/labels/S2A_MSIL2A_20170409T105651_N0204_R094_T30UYC_20170409T110529_chip_39_19.npy	LW	0.4339447021484375	0.9505036952315528	-0.0878157198582801	No	Yes
SWED	train/images/S2A_MSIL2A_20170409T105651_N0204_R094_T30UYC_20170409T110529_image_39_2.npy	train/labels/S2A_MSIL2A_20170409T105651_N0204_R094_T30UYC_20170409T110529_chip_39_2.npy	LW	0.002410888671875			Yes	No (Criterion 2 not met)
SWED	train/images/S2A_MSIL2A_20170409T105651_N0204_R094_T30UYC_20170409T110529_image_39_20.npy	train/labels/S2A_MSIL2A_20170409T105651_N0204_R094_T30UYC_20170409T110529_chip_39_20.npy	LW	0.50341796875	0.9693770154039342	0.0771109439818721	No	Yes
SWED	train/images/S2A_MSIL2A_20170409T105651_N0204_R094_T30UYC_20170409T110529_image_39_21.npy	train/labels/S2A_MSIL2A_20170409T105651_N0204_R094_T30UYC_20170409T110529_chip_39_21.npy	LW	0.4536285400390625	0.9443012621665235	-0.3211886850139329	No	Yes
SWED	train/images/S2A_MSIL2A_20170409T105651_N0204_R094_T30UYC_20170409T110529_image_39_22.npy	train/labels/S2A_MSIL2A_20170409T105651_N0204_R094_T30UYC_20170409T110529_chip_39_22.npy	LW	0.305999755859375	0.9715454074982166	-0.14093895749298	No	Yes
SWED	train/images/S2A_MSIL2A_20170409T105651_N0204_R094_T30UYC_20170409T110529_image_39_23.npy	train/labels/S2A_MSIL2A_20170409T105651_N0204_R094_T30UYC_20170409T110529_chip_39_23.npy	LW	0.042083740234375	0.9393871053129812	0.1203340992643119	No	Yes
SWED	train/images/S2A_MSIL2A_20170409T105651_N0204_R094_T30UYC_20170409T110529_image_39_24.npy	train/labels/S2A_MSIL2A_20170409T105651_N0204_R094_T30UYC_20170409T110529_chip_39_24.npy	LW	0.17498779296875	0.9342471195436304	0.0432705118696376	No	Yes
SWED	train/images/S2A_MSIL2A_20170409T105651_N0204_R094_T30UYC_20170409T110529_image_39_25.npy	train/labels/S2A_MSIL2A_20170409T105651_N0204_R094_T30UYC_20170409T110529_chip_39_25.npy	LW	0.084381103515625	0.9153796134936356	-0.0783234967680069	No	Yes
SWED	train/images/S2A_MSIL2A_20170409T105651_N0204_R094_T30UYC_20170409T110529_image_39_26.npy	train/labels/S2A_MSIL2A_20170409T105651_N0204_R094_T30UYC_20170409T110529_chip_39_26.npy	LW	0.0412139892578125	0.8461833170505374	-0.1438681745722815	No	Yes
SWED	train/images/S2A_MSIL2A_20170409T105651_N0204_R094_T30UYC_20170409T110529_image_39_27.npy	train/labels/S2A_MSIL2A_20170409T105651_N0204_R094_T30UYC_20170409T110529_chip_39_27.npy	LW	0.0162506103515625	0.8063720618240633	-0.1212421646245148	No	Yes
SWED	train/images/S2A_MSIL2A_20170409T105651_N0204_R094_T30UYC_20170409T110529_image_39_28.npy	train/labels/S2A_MSIL2A_20170409T105651_N0204_R094_T30UYC_20170409T110529_chip_39_28.npy	LW	0.037445068359375	0.9545948544482812	-0.1109959808623514	No	Yes
SWED	train/images/S2A_MSIL2A_20170409T105651_N0204_R094_T30UYC_20170409T110529_image_39_29.npy	train/labels/S2A_MSIL2A_20170409T105651_N0204_R094_T30UYC_20170409T110529_chip_39_29.npy	LW	0.8663482666015625	0.9924819108653196	0.3430187145124359	No	Yes
SWED	train/images/S2A_MSIL2A_20170409T105651_N0204_R094_T30UYC_20170409T110529_image_39_3.npy	train/labels/S2A_MSIL2A_20170409T105651_N0204_R094_T30UYC_20170409T110529_chip_39_3.npy	LW	3.0517578125e-05			Yes	No (Criterion 2 not met)
SWED	train/images/S2A_MSIL2A_20170409T105651_N0204_R094_T30UYC_20170409T110529_image_39_31.npy	train/labels/S2A_MSIL2A_20170409T105651_N0204_R094_T30UYC_20170409T110529_chip_39_31.npy	LW	0.84906005859375	0.9963139505751826	0.1515052936569987	No	Yes
SWED	train/images/S2A_MSIL2A_20170409T105651_N0204_R094_T30UYC_20170409T110529_image_39_32.npy	train/labels/S2A_MSIL2A_20170409T105651_N0204_R094_T30UYC_20170409T110529_chip_39_32.npy	LW	0.637664794921875	0.9985486159499954	0.1700752850362741	No	Yes
SWED	train/images/S2A_MSIL2A_20170409T105651_N0204_R094_T30UYC_20170409T110529_image_39_33.npy	train/labels/S2A_MSIL2A_20170409T105651_N0204_R094_T30UYC_20170409T110529_chip_39_33.npy	LW	0.422332763671875	0.997188930143462	0.0917014856258525	No	Yes
SWED	train/images/S2A_MSIL2A_20170409T105651_N0204_R094_T30UYC_20170409T110529_image_39_34.npy	train/labels/S2A_MSIL2A_20170409T105651_N0204_R094_T30UYC_20170409T110529_chip_39_34.npy	LW	0.27105712890625	0.9953726750496869	0.1207336398905562	No	Yes
SWED	train/images/S2A_MSIL2A_20170409T105651_N0204_R094_T30UYC_20170409T110529_image_39_35.npy	train/labels/S2A_MSIL2A_20170409T105651_N0204_R094_T30UYC_20170409T110529_chip_39_35.npy	LW	0.08734130859375	0.9777910934026256	0.0571535580175204	No	Yes
SWED	train/images/S2A_MSIL2A_20170409T105651_N0204_R094_T30UYC_20170409T110529_image_39_36.npy	train/labels/S2A_MSIL2A_20170409T105651_N0204_R094_T30UYC_20170409T110529_chip_39_36.npy	LW	0.006805419921875	0.9405731393681452	-0.0114156161278719	No	Yes
SWED	train/images/S2A_MSIL2A_20170409T105651_N0204_R094_T30UYC_20170409T110529_image_39_37.npy	train/labels/S2A_MSIL2A_20170409T105651_N0204_R094_T30UYC_20170409T110529_chip_39_37.npy	LW	0.0014495849609375			Yes	No (Criterion 2 not met)
SWED	train/images/S2A_MSIL2A_20170409T105651_N0204_R094_T30UYC_20170409T110529_image_39_38.npy	train/labels/S2A_MSIL2A_20170409T105651_N0204_R094_T30UYC_20170409T110529_chip_39_38.npy	LW	0.0096435546875	0.8798958127412365	0.1356211344973931	No	Yes
SWED	train/images/S2A_MSIL2A_20170409T105651_N0204_R094_T30UYC_20170409T110529_image_39_39.npy	train/labels/S2A_MSIL2A_20170409T105651_N0204_R094_T30UYC_20170409T110529_chip_39_39.npy	LW	0.000152587890625			Yes	No (Criterion 2 not met)
SWED	train/images/S2A_MSIL2A_20170409T105651_N0204_R094_T30UYC_20170409T110529_image_39_4.npy	train/labels/S2A_MSIL2A_20170409T105651_N0204_R094_T30UYC_20170409T110529_chip_39_4.npy	LW	0.0003814697265625			Yes	No (Criterion 2 not met)
SWED	train/images/S2A_MSIL2A_20170409T105651_N0204_R094_T30UYC_20170409T110529_image_39_40.npy	train/labels/S2A_MSIL2A_20170409T105651_N0204_R094_T30UYC_20170409T110529_chip_39_40.npy	LW	4.57763671875e-05			Yes	No (Criterion 2 not met)
SWED	train/images/S2A_MSIL2A_20170409T105651_N0204_R094_T30UYC_20170409T110529_image_39_41.npy	train/labels/S2A_MSIL2A_20170409T105651_N0204_R094_T30UYC_20170409T110529_chip_39_41.npy	LW	3.0517578125e-05			Yes	No (Criterion 2 not met)
SWED	train/images/S2A_MSIL2A_20170409T105651_N0204_R094_T30UYC_20170409T110529_image_39_5.npy	train/labels/S2A_MSIL2A_20170409T105651_N0204_R094_T30UYC_20170409T110529_chip_39_5.npy	LW	0.0006256103515625			Yes	No (Criterion 2 not met)
SWED	train/images/S2A_MSIL2A_20170409T105651_N0204_R094_T30UYC_20170409T110529_image_39_6.npy	train/labels/S2A_MSIL2A_20170409T105651_N0204_R094_T30UYC_20170409T110529_chip_39_6.npy	LW	0.01409912109375	0.7930008954484964	0.1703280258984968	No	Yes
SWED	train/images/S2A_MSIL2A_20170409T105651_N0204_R094_T30UYC_20170409T110529_image_39_7.npy	train/labels/S2A_MSIL2A_20170409T105651_N0204_R094_T30UYC_20170409T110529_chip_39_7.npy	LW	0.0003662109375			Yes	No (Criterion 2 not met)
SWED	train/images/S2A_MSIL2A_20170409T105651_N0204_R094_T30UYC_20170409T110529_image_39_8.npy	train/labels/S2A_MSIL2A_20170409T105651_N0204_R094_T30UYC_20170409T110529_chip_39_8.npy	LW	0.00189208984375			Yes	No (Criterion 2 not met)
SWED	train/images/S2A_MSIL2A_20170409T105651_N0204_R094_T30UYC_20170409T110529_image_39_9.npy	train/labels/S2A_MSIL2A_20170409T105651_N0204_R094_T30UYC_20170409T110529_chip_39_9.npy	LW	0.013824462890625	0.8661824547307666	0.12005241200397	No	Yes
SWED	train/images/S2A_MSIL2A_20170409T105651_N0204_R094_T30UYC_20170409T110529_image_3_0.npy	train/labels/S2A_MSIL2A_20170409T105651_N0204_R094_T30UYC_20170409T110529_chip_3_0.npy	LW	0.000213623046875			Yes	No (Criterion 2 not met)
SWED	train/images/S2A_MSIL2A_20170409T105651_N0204_R094_T30UYC_20170409T110529_image_3_1.npy	train/labels/S2A_MSIL2A_20170409T105651_N0204_R094_T30UYC_20170409T110529_chip_3_1.npy	LW	0.0002593994140625			Yes	No (Criterion 2 not met)
SWED	train/images/S2A_MSIL2A_20170409T105651_N0204_R094_T30UYC_20170409T110529_image_3_13.npy	train/labels/S2A_MSIL2A_20170409T105651_N0204_R094_T30UYC_20170409T110529_chip_3_13.npy	LW	0.0001983642578125			Yes	No (Criterion 2 not met)
SWED	train/images/S2A_MSIL2A_20170409T105651_N0204_R094_T30UYC_20170409T110529_image_3_14.npy	train/labels/S2A_MSIL2A_20170409T105651_N0204_R094_T30UYC_20170409T110529_chip_3_14.npy	LW	0.0001220703125			Yes	No (Criterion 2 not met)
SWED	train/images/S2A_MSIL2A_20170409T105651_N0204_R094_T30UYC_20170409T110529_image_3_15.npy	train/labels/S2A_MSIL2A_20170409T105651_N0204_R094_T30UYC_20170409T110529_chip_3_15.npy	LW	1.52587890625e-05			Yes	No (Criterion 2 not met)
SWED	train/images/S2A_MSIL2A_20170409T105651_N0204_R094_T30UYC_20170409T110529_image_3_16.npy	train/labels/S2A_MSIL2A_20170409T105651_N0204_R094_T30UYC_20170409T110529_chip_3_16.npy	LW	0.00091552734375			Yes	No (Criterion 2 not met)
SWED	train/images/S2A_MSIL2A_20170409T105651_N0204_R094_T30UYC_20170409T110529_image_3_18.npy	train/labels/S2A_MSIL2A_20170409T105651_N0204_R094_T30UYC_20170409T110529_chip_3_18.npy	LW	0.0008544921875			Yes	No (Criterion 2 not met)
SWED	train/images/S2A_MSIL2A_20170409T105651_N0204_R094_T30UYC_20170409T110529_image_3_19.npy	train/labels/S2A_MSIL2A_20170409T105651_N0204_R094_T30UYC_20170409T110529_chip_3_19.npy	LW	0.001220703125			Yes	No (Criterion 2 not met)
SWED	train/images/S2A_MSIL2A_20170409T105651_N0204_R094_T30UYC_20170409T110529_image_3_2.npy	train/labels/S2A_MSIL2A_20170409T105651_N0204_R094_T30UYC_20170409T110529_chip_3_2.npy	LW	0.000152587890625			Yes	No (Criterion 2 not met)
SWED	train/images/S2A_MSIL2A_20170409T105651_N0204_R094_T30UYC_20170409T110529_image_3_20.npy	train/labels/S2A_MSIL2A_20170409T105651_N0204_R094_T30UYC_20170409T110529_chip_3_20.npy	LW	0.001678466796875			Yes	No (Criterion 2 not met)
SWED	train/images/S2A_MSIL2A_20170409T105651_N0204_R094_T30UYC_20170409T110529_image_3_21.npy	train/labels/S2A_MSIL2A_20170409T105651_N0204_R094_T30UYC_20170409T110529_chip_3_21.npy	LW	0.00177001953125			Yes	No (Criterion 2 not met)
SWED	train/images/S2A_MSIL2A_20170409T105651_N0204_R094_T30UYC_20170409T110529_image_3_22.npy	train/labels/S2A_MSIL2A_20170409T105651_N0204_R094_T30UYC_20170409T110529_chip_3_22.npy	LW	0.0027923583984375			Yes	No (Criterion 2 not met)
SWED	train/images/S2A_MSIL2A_20170409T105651_N0204_R094_T30UYC_20170409T110529_image_3_23.npy	train/labels/S2A_MSIL2A_20170409T105651_N0204_R094_T30UYC_20170409T110529_chip_3_23.npy	LW	0.000640869140625			Yes	No (Criterion 2 not met)
SWED	train/images/S2A_MSIL2A_20170409T105651_N0204_R094_T30UYC_20170409T110529_image_3_24.npy	train/labels/S2A_MSIL2A_20170409T105651_N0204_R094_T30UYC_20170409T110529_chip_3_24.npy	LW	0.0026092529296875			Yes	No (Criterion 2 not met)
SWED	train/images/S2A_MSIL2A_20170409T105651_N0204_R094_T30UYC_20170409T110529_image_3_25.npy	train/labels/S2A_MSIL2A_20170409T105651_N0204_R094_T30UYC_20170409T110529_chip_3_25.npy	LW	0.0006103515625			Yes	No (Criterion 2 not met)
SWED	train/images/S2A_MSIL2A_20170409T105651_N0204_R094_T30UYC_20170409T110529_image_3_26.npy	train/labels/S2A_MSIL2A_20170409T105651_N0204_R094_T30UYC_20170409T110529_chip_3_26.npy	LW	0.0002288818359375			Yes	No (Criterion 2 not met)
SWED	train/images/S2A_MSIL2A_20170409T105651_N0204_R094_T30UYC_20170409T110529_image_3_27.npy	train/labels/S2A_MSIL2A_20170409T105651_N0204_R094_T30UYC_20170409T110529_chip_3_27.npy	LW	0.0005035400390625			Yes	No (Criterion 2 not met)
SWED	train/images/S2A_MSIL2A_20170409T105651_N0204_R094_T30UYC_20170409T110529_image_3_28.npy	train/labels/S2A_MSIL2A_20170409T105651_N0204_R094_T30UYC_20170409T110529_chip_3_28.npy	LW	0.0002288818359375			Yes	No (Criterion 2 not met)
SWED	train/images/S2A_MSIL2A_20170409T105651_N0204_R094_T30UYC_20170409T110529_image_3_3.npy	train/labels/S2A_MSIL2A_20170409T105651_N0204_R094_T30UYC_20170409T110529_chip_3_3.npy	LW	0.000823974609375			Yes	No (Criterion 2 not met)
SWED	train/images/S2A_MSIL2A_20170409T105651_N0204_R094_T30UYC_20170409T110529_image_3_31.npy	train/labels/S2A_MSIL2A_20170409T105651_N0204_R094_T30UYC_20170409T110529_chip_3_31.npy	LW	0.00018310546875			Yes	No (Criterion 2 not met)
SWED	train/images/S2A_MSIL2A_20170409T105651_N0204_R094_T30UYC_20170409T110529_image_3_32.npy	train/labels/S2A_MSIL2A_20170409T105651_N0204_R094_T30UYC_20170409T110529_chip_3_32.npy	LW	0.0007476806640625			Yes	No (Criterion 2 not met)
SWED	train/images/S2A_MSIL2A_20170409T105651_N0204_R094_T30UYC_20170409T110529_image_3_33.npy	train/labels/S2A_MSIL2A_20170409T105651_N0204_R094_T30UYC_20170409T110529_chip_3_33.npy	LW	0.0001983642578125			Yes	No (Criterion 2 not met)
SWED	train/images/S2A_MSIL2A_20170409T105651_N0204_R094_T30UYC_20170409T110529_image_3_34.npy	train/labels/S2A_MSIL2A_20170409T105651_N0204_R094_T30UYC_20170409T110529_chip_3_34.npy	LW	0.000457763671875			Yes	No (Criterion 2 not met)
SWED	train/images/S2A_MSIL2A_20170409T105651_N0204_R094_T30UYC_20170409T110529_image_3_35.npy	train/labels/S2A_MSIL2A_20170409T105651_N0204_R094_T30UYC_20170409T110529_chip_3_35.npy	LW	0.0008087158203125			Yes	No (Criterion 2 not met)
SWED	train/images/S2A_MSIL2A_20170409T105651_N0204_R094_T30UYC_20170409T110529_image_3_36.npy	train/labels/S2A_MSIL2A_20170409T105651_N0204_R094_T30UYC_20170409T110529_chip_3_36.npy	LW	0.0001068115234375			Yes	No (Criterion 2 not met)
SWED	train/images/S2A_MSIL2A_20170409T105651_N0204_R094_T30UYC_20170409T110529_image_3_37.npy	train/labels/S2A_MSIL2A_20170409T105651_N0204_R094_T30UYC_20170409T110529_chip_3_37.npy	LW	6.103515625e-05			Yes	No (Criterion 2 not met)
SWED	train/images/S2A_MSIL2A_20170409T105651_N0204_R094_T30UYC_20170409T110529_image_3_38.npy	train/labels/S2A_MSIL2A_20170409T105651_N0204_R094_T30UYC_20170409T110529_chip_3_38.npy	LW	0.00067138671875			Yes	No (Criterion 2 not met)
SWED	train/images/S2A_MSIL2A_20170409T105651_N0204_R094_T30UYC_20170409T110529_image_3_39.npy	train/labels/S2A_MSIL2A_20170409T105651_N0204_R094_T30UYC_20170409T110529_chip_3_39.npy	LW	0.0029144287109375			Yes	No (Criterion 2 not met)
SWED	train/images/S2A_MSIL2A_20170409T105651_N0204_R094_T30UYC_20170409T110529_image_3_4.npy	train/labels/S2A_MSIL2A_20170409T105651_N0204_R094_T30UYC_20170409T110529_chip_3_4.npy	LW	0.0035400390625			Yes	No (Criterion 2 not met)
SWED	train/images/S2A_MSIL2A_20170409T105651_N0204_R094_T30UYC_20170409T110529_image_3_40.npy	train/labels/S2A_MSIL2A_20170409T105651_N0204_R094_T30UYC_20170409T110529_chip_3_40.npy	LW	9.1552734375e-05			Yes	No (Criterion 2 not met)
SWED	train/images/S2A_MSIL2A_20170409T105651_N0204_R094_T30UYC_20170409T110529_image_3_41.npy	train/labels/S2A_MSIL2A_20170409T105651_N0204_R094_T30UYC_20170409T110529_chip_3_41.npy	LW	0.0046844482421875			Yes	No (Criterion 2 not met)
SWED	train/images/S2A_MSIL2A_20170409T105651_N0204_R094_T30UYC_20170409T110529_image_3_5.npy	train/labels/S2A_MSIL2A_20170409T105651_N0204_R094_T30UYC_20170409T110529_chip_3_5.npy	LW	0.0111846923828125	0.8394492173173077	0.247714964576543	No	Yes
SWED	train/images/S2A_MSIL2A_20170409T105651_N0204_R094_T30UYC_20170409T110529_image_3_6.npy	train/labels/S2A_MSIL2A_20170409T105651_N0204_R094_T30UYC_20170409T110529_chip_3_6.npy	LW	0.0178070068359375	0.7630435224216854	0.1271806406113107	No	Yes
SWED	train/images/S2A_MSIL2A_20170409T105651_N0204_R094_T30UYC_20170409T110529_image_3_7.npy	train/labels/S2A_MSIL2A_20170409T105651_N0204_R094_T30UYC_20170409T110529_chip_3_7.npy	LW	0.0003204345703125			Yes	No (Criterion 2 not met)
SWED	train/images/S2A_MSIL2A_20170409T105651_N0204_R094_T30UYC_20170409T110529_image_3_9.npy	train/labels/S2A_MSIL2A_20170409T105651_N0204_R094_T30UYC_20170409T110529_chip_3_9.npy	LW	6.103515625e-05			Yes	No (Criterion 2 not met)
SWED	train/images/S2A_MSIL2A_20170409T105651_N0204_R094_T30UYC_20170409T110529_image_40_0.npy	train/labels/S2A_MSIL2A_20170409T105651_N0204_R094_T30UYC_20170409T110529_chip_40_0.npy	LW	6.103515625e-05			Yes	No (Criterion 2 not met)
SWED	train/images/S2A_MSIL2A_20170409T105651_N0204_R094_T30UYC_20170409T110529_image_40_1.npy	train/labels/S2A_MSIL2A_20170409T105651_N0204_R094_T30UYC_20170409T110529_chip_40_1.npy	LW	0.000640869140625			Yes	No (Criterion 2 not met)
SWED	train/images/S2A_MSIL2A_20170409T105651_N0204_R094_T30UYC_20170409T110529_image_40_10.npy	train/labels/S2A_MSIL2A_20170409T105651_N0204_R094_T30UYC_20170409T110529_chip_40_10.npy	LW	0.0001678466796875			Yes	No (Criterion 2 not met)
SWED	train/images/S2A_MSIL2A_20170409T105651_N0204_R094_T30UYC_20170409T110529_image_40_11.npy	train/labels/S2A_MSIL2A_20170409T105651_N0204_R094_T30UYC_20170409T110529_chip_40_11.npy	LW	0.0002593994140625			Yes	No (Criterion 2 not met)
SWED	train/images/S2A_MSIL2A_20170409T105651_N0204_R094_T30UYC_20170409T110529_image_40_13.npy	train/labels/S2A_MSIL2A_20170409T105651_N0204_R094_T30UYC_20170409T110529_chip_40_13.npy	LW	3.0517578125e-05			Yes	No (Criterion 2 not met)
SWED	train/images/S2A_MSIL2A_20170409T105651_N0204_R094_T30UYC_20170409T110529_image_40_14.npy	train/labels/S2A_MSIL2A_20170409T105651_N0204_R094_T30UYC_20170409T110529_chip_40_14.npy	LW	1.52587890625e-05			Yes	No (Criterion 2 not met)
SWED	train/images/S2A_MSIL2A_20170409T105651_N0204_R094_T30UYC_20170409T110529_image_40_15.npy	train/labels/S2A_MSIL2A_20170409T105651_N0204_R094_T30UYC_20170409T110529_chip_40_15.npy	LW	0.06768798828125	0.9683854900839736	0.1008685962276801	No	Yes
SWED	train/images/S2A_MSIL2A_20170409T105651_N0204_R094_T30UYC_20170409T110529_image_40_16.npy	train/labels/S2A_MSIL2A_20170409T105651_N0204_R094_T30UYC_20170409T110529_chip_40_16.npy	LW	0.0568389892578125	0.9556313426534326	0.1093176680342526	No	Yes
SWED	train/images/S2A_MSIL2A_20170409T105651_N0204_R094_T30UYC_20170409T110529_image_40_17.npy	train/labels/S2A_MSIL2A_20170409T105651_N0204_R094_T30UYC_20170409T110529_chip_40_17.npy	LW	6.103515625e-05			Yes	No (Criterion 2 not met)
SWED	train/images/S2A_MSIL2A_20170409T105651_N0204_R094_T30UYC_20170409T110529_image_40_18.npy	train/labels/S2A_MSIL2A_20170409T105651_N0204_R094_T30UYC_20170409T110529_chip_40_18.npy	LW	0.00140380859375			Yes	No (Criterion 2 not met)
SWED	train/images/S2A_MSIL2A_20170409T105651_N0204_R094_T30UYC_20170409T110529_image_40_19.npy	train/labels/S2A_MSIL2A_20170409T105651_N0204_R094_T30UYC_20170409T110529_chip_40_19.npy	LW	0.0008087158203125			Yes	No (Criterion 2 not met)
SWED	train/images/S2A_MSIL2A_20170409T105651_N0204_R094_T30UYC_20170409T110529_image_40_2.npy	train/labels/S2A_MSIL2A_20170409T105651_N0204_R094_T30UYC_20170409T110529_chip_40_2.npy	LW	0.00079345703125			Yes	No (Criterion 2 not met)
SWED	train/images/S2A_MSIL2A_20170409T105651_N0204_R094_T30UYC_20170409T110529_image_40_20.npy	train/labels/S2A_MSIL2A_20170409T105651_N0204_R094_T30UYC_20170409T110529_chip_40_20.npy	LW	0.0007781982421875			Yes	No (Criterion 2 not met)
SWED	train/images/S2A_MSIL2A_20170409T105651_N0204_R094_T30UYC_20170409T110529_image_40_21.npy	train/labels/S2A_MSIL2A_20170409T105651_N0204_R094_T30UYC_20170409T110529_chip_40_21.npy	LW	0.00128173828125			Yes	No (Criterion 2 not met)
SWED	train/images/S2A_MSIL2A_20170409T105651_N0204_R094_T30UYC_20170409T110529_image_40_22.npy	train/labels/S2A_MSIL2A_20170409T105651_N0204_R094_T30UYC_20170409T110529_chip_40_22.npy	LW	0.001953125			Yes	No (Criterion 2 not met)
SWED	train/images/S2A_MSIL2A_20170409T105651_N0204_R094_T30UYC_20170409T110529_image_40_23.npy	train/labels/S2A_MSIL2A_20170409T105651_N0204_R094_T30UYC_20170409T110529_chip_40_23.npy	LW	0.0152587890625	0.7843376104785724	0.13664980962666	No	Yes
SWED	train/images/S2A_MSIL2A_20170409T105651_N0204_R094_T30UYC_20170409T110529_image_40_24.npy	train/labels/S2A_MSIL2A_20170409T105651_N0204_R094_T30UYC_20170409T110529_chip_40_24.npy	LW	0.36004638671875	0.9476477713693724	0.0989275565073236	No	Yes
SWED	train/images/S2A_MSIL2A_20170409T105651_N0204_R094_T30UYC_20170409T110529_image_40_25.npy	train/labels/S2A_MSIL2A_20170409T105651_N0204_R094_T30UYC_20170409T110529_chip_40_25.npy	LW	0.429046630859375	0.9861326520022275	-0.0063086590917565	No	Yes
SWED	train/images/S2A_MSIL2A_20170409T105651_N0204_R094_T30UYC_20170409T110529_image_40_26.npy	train/labels/S2A_MSIL2A_20170409T105651_N0204_R094_T30UYC_20170409T110529_chip_40_26.npy	LW	0.4181365966796875	0.9877768150661836	-0.2151744265991553	No	Yes
SWED	train/images/S2A_MSIL2A_20170409T105651_N0204_R094_T30UYC_20170409T110529_image_40_27.npy	train/labels/S2A_MSIL2A_20170409T105651_N0204_R094_T30UYC_20170409T110529_chip_40_27.npy	LW	0.367034912109375	0.9767690266725126	-0.1710579736916261	No	Yes
SWED	train/images/S2A_MSIL2A_20170409T105651_N0204_R094_T30UYC_20170409T110529_image_40_28.npy	train/labels/S2A_MSIL2A_20170409T105651_N0204_R094_T30UYC_20170409T110529_chip_40_28.npy	LW	0.6336212158203125	0.9887748074668714	-0.0686174823071569	No	Yes
SWED	train/images/S2A_MSIL2A_20170409T105651_N0204_R094_T30UYC_20170409T110529_image_40_29.npy	train/labels/S2A_MSIL2A_20170409T105651_N0204_R094_T30UYC_20170409T110529_chip_40_29.npy	LW	0.7394561767578125	0.9983394348005143	0.3325486668063453	No	Yes
SWED	train/images/S2A_MSIL2A_20170409T105651_N0204_R094_T30UYC_20170409T110529_image_40_3.npy	train/labels/S2A_MSIL2A_20170409T105651_N0204_R094_T30UYC_20170409T110529_chip_40_3.npy	LW	0.0005950927734375			Yes	No (Criterion 2 not met)
SWED	train/images/S2A_MSIL2A_20170409T105651_N0204_R094_T30UYC_20170409T110529_image_40_30.npy	train/labels/S2A_MSIL2A_20170409T105651_N0204_R094_T30UYC_20170409T110529_chip_40_30.npy	LW	0.606719970703125	0.995600927928346	0.1967633801188922	No	Yes
SWED	train/images/S2A_MSIL2A_20170409T105651_N0204_R094_T30UYC_20170409T110529_image_40_31.npy	train/labels/S2A_MSIL2A_20170409T105651_N0204_R094_T30UYC_20170409T110529_chip_40_31.npy	LW	0.0499267578125	0.996472770141868	0.2415315222952295	No	Yes
SWED	train/images/S2A_MSIL2A_20170409T105651_N0204_R094_T30UYC_20170409T110529_image_40_32.npy	train/labels/S2A_MSIL2A_20170409T105651_N0204_R094_T30UYC_20170409T110529_chip_40_32.npy	LW	0.0001068115234375			Yes	No (Criterion 2 not met)
SWED	train/images/S2A_MSIL2A_20170409T105651_N0204_R094_T30UYC_20170409T110529_image_40_33.npy	train/labels/S2A_MSIL2A_20170409T105651_N0204_R094_T30UYC_20170409T110529_chip_40_33.npy	LW	0.0001983642578125			Yes	No (Criterion 2 not met)
SWED	train/images/S2A_MSIL2A_20170409T105651_N0204_R094_T30UYC_20170409T110529_image_40_34.npy	train/labels/S2A_MSIL2A_20170409T105651_N0204_R094_T30UYC_20170409T110529_chip_40_34.npy	LW	0.000701904296875			Yes	No (Criterion 2 not met)
SWED	train/images/S2A_MSIL2A_20170409T105651_N0204_R094_T30UYC_20170409T110529_image_40_35.npy	train/labels/S2A_MSIL2A_20170409T105651_N0204_R094_T30UYC_20170409T110529_chip_40_35.npy	LW	0.00048828125			Yes	No (Criterion 2 not met)
SWED	train/images/S2A_MSIL2A_20170409T105651_N0204_R094_T30UYC_20170409T110529_image_40_36.npy	train/labels/S2A_MSIL2A_20170409T105651_N0204_R094_T30UYC_20170409T110529_chip_40_36.npy	LW	0.002197265625			Yes	No (Criterion 2 not met)
SWED	train/images/S2A_MSIL2A_20170409T105651_N0204_R094_T30UYC_20170409T110529_image_40_37.npy	train/labels/S2A_MSIL2A_20170409T105651_N0204_R094_T30UYC_20170409T110529_chip_40_37.npy	LW	0.0043487548828125			Yes	No (Criterion 2 not met)
SWED	train/images/S2A_MSIL2A_20170409T105651_N0204_R094_T30UYC_20170409T110529_image_40_38.npy	train/labels/S2A_MSIL2A_20170409T105651_N0204_R094_T30UYC_20170409T110529_chip_40_38.npy	LW	0.0071563720703125	0.9086226648107172	0.0558263688160293	No	Yes
SWED	train/images/S2A_MSIL2A_20170409T105651_N0204_R094_T30UYC_20170409T110529_image_40_39.npy	train/labels/S2A_MSIL2A_20170409T105651_N0204_R094_T30UYC_20170409T110529_chip_40_39.npy	LW	0.0040130615234375			Yes	No (Criterion 2 not met)
SWED	train/images/S2A_MSIL2A_20170409T105651_N0204_R094_T30UYC_20170409T110529_image_40_4.npy	train/labels/S2A_MSIL2A_20170409T105651_N0204_R094_T30UYC_20170409T110529_chip_40_4.npy	LW	0.0045623779296875			Yes	No (Criterion 2 not met)
SWED	train/images/S2A_MSIL2A_20170409T105651_N0204_R094_T30UYC_20170409T110529_image_40_40.npy	train/labels/S2A_MSIL2A_20170409T105651_N0204_R094_T30UYC_20170409T110529_chip_40_40.npy	LW	0.0172576904296875	0.9765252312349983	0.0862047204660376	No	Yes
SWED	train/images/S2A_MSIL2A_20170409T105651_N0204_R094_T30UYC_20170409T110529_image_40_41.npy	train/labels/S2A_MSIL2A_20170409T105651_N0204_R094_T30UYC_20170409T110529_chip_40_41.npy	LW	0.110870361328125	0.9890577610161831	0.2849933102708634	No	Yes
SWED	train/images/S2A_MSIL2A_20170409T105651_N0204_R094_T30UYC_20170409T110529_image_40_5.npy	train/labels/S2A_MSIL2A_20170409T105651_N0204_R094_T30UYC_20170409T110529_chip_40_5.npy	LW	6.103515625e-05			Yes	No (Criterion 2 not met)
SWED	train/images/S2A_MSIL2A_20170409T105651_N0204_R094_T30UYC_20170409T110529_image_40_6.npy	train/labels/S2A_MSIL2A_20170409T105651_N0204_R094_T30UYC_20170409T110529_chip_40_6.npy	LW	0.0016326904296875			Yes	No (Criterion 2 not met)
SWED	train/images/S2A_MSIL2A_20170409T105651_N0204_R094_T30UYC_20170409T110529_image_40_7.npy	train/labels/S2A_MSIL2A_20170409T105651_N0204_R094_T30UYC_20170409T110529_chip_40_7.npy	LW	0.0001373291015625			Yes	No (Criterion 2 not met)
SWED	train/images/S2A_MSIL2A_20170409T105651_N0204_R094_T30UYC_20170409T110529_image_40_8.npy	train/labels/S2A_MSIL2A_20170409T105651_N0204_R094_T30UYC_20170409T110529_chip_40_8.npy	LW	0.0004425048828125			Yes	No (Criterion 2 not met)
SWED	train/images/S2A_MSIL2A_20170409T105651_N0204_R094_T30UYC_20170409T110529_image_40_9.npy	train/labels/S2A_MSIL2A_20170409T105651_N0204_R094_T30UYC_20170409T110529_chip_40_9.npy	LW	0.000152587890625			Yes	No (Criterion 2 not met)
SWED	train/images/S2A_MSIL2A_20170409T105651_N0204_R094_T30UYC_20170409T110529_image_41_0.npy	train/labels/S2A_MSIL2A_20170409T105651_N0204_R094_T30UYC_20170409T110529_chip_41_0.npy	LW	0.0010528564453125			Yes	No (Criterion 2 not met)
SWED	train/images/S2A_MSIL2A_20170409T105651_N0204_R094_T30UYC_20170409T110529_image_41_10.npy	train/labels/S2A_MSIL2A_20170409T105651_N0204_R094_T30UYC_20170409T110529_chip_41_10.npy	LW	3.0517578125e-05			Yes	No (Criterion 2 not met)
SWED	train/images/S2A_MSIL2A_20170409T105651_N0204_R094_T30UYC_20170409T110529_image_41_11.npy	train/labels/S2A_MSIL2A_20170409T105651_N0204_R094_T30UYC_20170409T110529_chip_41_11.npy	LW	0.0072021484375	0.8471260959066429	-0.0060148193169957	No	Yes
SWED	train/images/S2A_MSIL2A_20170409T105651_N0204_R094_T30UYC_20170409T110529_image_41_13.npy	train/labels/S2A_MSIL2A_20170409T105651_N0204_R094_T30UYC_20170409T110529_chip_41_13.npy	LW	1.52587890625e-05			Yes	No (Criterion 2 not met)
SWED	train/images/S2A_MSIL2A_20170409T105651_N0204_R094_T30UYC_20170409T110529_image_41_15.npy	train/labels/S2A_MSIL2A_20170409T105651_N0204_R094_T30UYC_20170409T110529_chip_41_15.npy	LW	0.078521728515625	0.924503626229458	0.0536931239381986	No	Yes
SWED	train/images/S2A_MSIL2A_20170409T105651_N0204_R094_T30UYC_20170409T110529_image_41_18.npy	train/labels/S2A_MSIL2A_20170409T105651_N0204_R094_T30UYC_20170409T110529_chip_41_18.npy	LW	4.57763671875e-05			Yes	No (Criterion 2 not met)
SWED	train/images/S2A_MSIL2A_20170409T105651_N0204_R094_T30UYC_20170409T110529_image_41_19.npy	train/labels/S2A_MSIL2A_20170409T105651_N0204_R094_T30UYC_20170409T110529_chip_41_19.npy	LW	0.0001068115234375			Yes	No (Criterion 2 not met)
SWED	train/images/S2A_MSIL2A_20170409T105651_N0204_R094_T30UYC_20170409T110529_image_41_2.npy	train/labels/S2A_MSIL2A_20170409T105651_N0204_R094_T30UYC_20170409T110529_chip_41_2.npy	LW	6.103515625e-05			Yes	No (Criterion 2 not met)
SWED	train/images/S2A_MSIL2A_20170409T105651_N0204_R094_T30UYC_20170409T110529_image_41_20.npy	train/labels/S2A_MSIL2A_20170409T105651_N0204_R094_T30UYC_20170409T110529_chip_41_20.npy	LW	7.62939453125e-05			Yes	No (Criterion 2 not met)
SWED	train/images/S2A_MSIL2A_20170409T105651_N0204_R094_T30UYC_20170409T110529_image_41_21.npy	train/labels/S2A_MSIL2A_20170409T105651_N0204_R094_T30UYC_20170409T110529_chip_41_21.npy	LW	3.0517578125e-05			Yes	No (Criterion 2 not met)
SWED	train/images/S2A_MSIL2A_20170409T105651_N0204_R094_T30UYC_20170409T110529_image_41_22.npy	train/labels/S2A_MSIL2A_20170409T105651_N0204_R094_T30UYC_20170409T110529_chip_41_22.npy	LW	0.00018310546875			Yes	No (Criterion 2 not met)
SWED	train/images/S2A_MSIL2A_20170409T105651_N0204_R094_T30UYC_20170409T110529_image_41_23.npy	train/labels/S2A_MSIL2A_20170409T105651_N0204_R094_T30UYC_20170409T110529_chip_41_23.npy	LW	0.0054779052734375	0.8597930850429978	0.1435164393153794	No	Yes
SWED	train/images/S2A_MSIL2A_20170409T105651_N0204_R094_T30UYC_20170409T110529_image_41_24.npy	train/labels/S2A_MSIL2A_20170409T105651_N0204_R094_T30UYC_20170409T110529_chip_41_24.npy	LW	0.0025482177734375			Yes	No (Criterion 2 not met)
SWED	train/images/S2A_MSIL2A_20170409T105651_N0204_R094_T30UYC_20170409T110529_image_41_25.npy	train/labels/S2A_MSIL2A_20170409T105651_N0204_R094_T30UYC_20170409T110529_chip_41_25.npy	LW	6.103515625e-05			Yes	No (Criterion 2 not met)
SWED	train/images/S2A_MSIL2A_20170409T105651_N0204_R094_T30UYC_20170409T110529_image_41_26.npy	train/labels/S2A_MSIL2A_20170409T105651_N0204_R094_T30UYC_20170409T110529_chip_41_26.npy	LW	0.00177001953125			Yes	No (Criterion 2 not met)
SWED	train/images/S2A_MSIL2A_20170409T105651_N0204_R094_T30UYC_20170409T110529_image_41_27.npy	train/labels/S2A_MSIL2A_20170409T105651_N0204_R094_T30UYC_20170409T110529_chip_41_27.npy	LW	0.0663909912109375	0.9043495967129852	0.0927351152727145	No	Yes
SWED	train/images/S2A_MSIL2A_20170409T105651_N0204_R094_T30UYC_20170409T110529_image_41_28.npy	train/labels/S2A_MSIL2A_20170409T105651_N0204_R094_T30UYC_20170409T110529_chip_41_28.npy	LW	0.0335693359375	0.9057078918242374	-0.0391231285369791	No	Yes
SWED	train/images/S2A_MSIL2A_20170409T105651_N0204_R094_T30UYC_20170409T110529_image_41_29.npy	train/labels/S2A_MSIL2A_20170409T105651_N0204_R094_T30UYC_20170409T110529_chip_41_29.npy	LW	0.001068115234375			Yes	No (Criterion 2 not met)
SWED	train/images/S2A_MSIL2A_20170409T105651_N0204_R094_T30UYC_20170409T110529_image_41_3.npy	train/labels/S2A_MSIL2A_20170409T105651_N0204_R094_T30UYC_20170409T110529_chip_41_3.npy	LW	9.1552734375e-05			Yes	No (Criterion 2 not met)
SWED	train/images/S2A_MSIL2A_20170409T105651_N0204_R094_T30UYC_20170409T110529_image_41_30.npy	train/labels/S2A_MSIL2A_20170409T105651_N0204_R094_T30UYC_20170409T110529_chip_41_30.npy	LW	0.002044677734375			Yes	No (Criterion 2 not met)
SWED	train/images/S2A_MSIL2A_20170409T105651_N0204_R094_T30UYC_20170409T110529_image_41_32.npy	train/labels/S2A_MSIL2A_20170409T105651_N0204_R094_T30UYC_20170409T110529_chip_41_32.npy	LW	0.00164794921875			Yes	No (Criterion 2 not met)
SWED	train/images/S2A_MSIL2A_20170409T105651_N0204_R094_T30UYC_20170409T110529_image_41_33.npy	train/labels/S2A_MSIL2A_20170409T105651_N0204_R094_T30UYC_20170409T110529_chip_41_33.npy	LW	0.0009307861328125			Yes	No (Criterion 2 not met)
SWED	train/images/S2A_MSIL2A_20170409T105651_N0204_R094_T30UYC_20170409T110529_image_41_34.npy	train/labels/S2A_MSIL2A_20170409T105651_N0204_R094_T30UYC_20170409T110529_chip_41_34.npy	LW	0.003875732421875			Yes	No (Criterion 2 not met)
SWED	train/images/S2A_MSIL2A_20170409T105651_N0204_R094_T30UYC_20170409T110529_image_41_35.npy	train/labels/S2A_MSIL2A_20170409T105651_N0204_R094_T30UYC_20170409T110529_chip_41_35.npy	LW	0.025543212890625	0.8605967747282449	0.0961291918703307	No	Yes
SWED	train/images/S2A_MSIL2A_20170409T105651_N0204_R094_T30UYC_20170409T110529_image_41_36.npy	train/labels/S2A_MSIL2A_20170409T105651_N0204_R094_T30UYC_20170409T110529_chip_41_36.npy	LW	0.013214111328125	0.7412387259345758	-0.0556942509160172	No	Yes
SWED	train/images/S2A_MSIL2A_20170409T105651_N0204_R094_T30UYC_20170409T110529_image_41_37.npy	train/labels/S2A_MSIL2A_20170409T105651_N0204_R094_T30UYC_20170409T110529_chip_41_37.npy	LW	0.005401611328125	0.6437545854732208	-0.0879730485978528	No	Yes
SWED	train/images/S2A_MSIL2A_20170409T105651_N0204_R094_T30UYC_20170409T110529_image_41_38.npy	train/labels/S2A_MSIL2A_20170409T105651_N0204_R094_T30UYC_20170409T110529_chip_41_38.npy	LW	0.0068359375	0.6925805284682454	-0.127395902283536	No	Yes
SWED	train/images/S2A_MSIL2A_20170409T105651_N0204_R094_T30UYC_20170409T110529_image_41_39.npy	train/labels/S2A_MSIL2A_20170409T105651_N0204_R094_T30UYC_20170409T110529_chip_41_39.npy	LW	0.0059051513671875	0.7587058040325225	-0.0799603325335111	No	Yes
SWED	train/images/S2A_MSIL2A_20170409T105651_N0204_R094_T30UYC_20170409T110529_image_41_4.npy	train/labels/S2A_MSIL2A_20170409T105651_N0204_R094_T30UYC_20170409T110529_chip_41_4.npy	LW	0.003143310546875			Yes	No (Criterion 2 not met)
SWED	train/images/S2A_MSIL2A_20170409T105651_N0204_R094_T30UYC_20170409T110529_image_41_40.npy	train/labels/S2A_MSIL2A_20170409T105651_N0204_R094_T30UYC_20170409T110529_chip_41_40.npy	LW	0.1950225830078125	0.9587980533014326	0.1170076134400864	No	Yes
SWED	train/images/S2A_MSIL2A_20170409T105651_N0204_R094_T30UYC_20170409T110529_image_41_41.npy	train/labels/S2A_MSIL2A_20170409T105651_N0204_R094_T30UYC_20170409T110529_chip_41_41.npy	LW	0.9985809326171876			Yes	No (Criterion 2 not met)
SWED	train/images/S2A_MSIL2A_20170409T105651_N0204_R094_T30UYC_20170409T110529_image_41_5.npy	train/labels/S2A_MSIL2A_20170409T105651_N0204_R094_T30UYC_20170409T110529_chip_41_5.npy	LW	0.0017242431640625			Yes	No (Criterion 2 not met)
SWED	train/images/S2A_MSIL2A_20170409T105651_N0204_R094_T30UYC_20170409T110529_image_41_6.npy	train/labels/S2A_MSIL2A_20170409T105651_N0204_R094_T30UYC_20170409T110529_chip_41_6.npy	LW	0.00079345703125			Yes	No (Criterion 2 not met)
SWED	train/images/S2A_MSIL2A_20170409T105651_N0204_R094_T30UYC_20170409T110529_image_41_7.npy	train/labels/S2A_MSIL2A_20170409T105651_N0204_R094_T30UYC_20170409T110529_chip_41_7.npy	LW	0.0004425048828125			Yes	No (Criterion 2 not met)
SWED	train/images/S2A_MSIL2A_20170409T105651_N0204_R094_T30UYC_20170409T110529_image_41_8.npy	train/labels/S2A_MSIL2A_20170409T105651_N0204_R094_T30UYC_20170409T110529_chip_41_8.npy	LW	0.0101776123046875	0.9013767464218134	-0.0270719257836133	No	Yes
SWED	train/images/S2A_MSIL2A_20170409T105651_N0204_R094_T30UYC_20170409T110529_image_4_0.npy	train/labels/S2A_MSIL2A_20170409T105651_N0204_R094_T30UYC_20170409T110529_chip_4_0.npy	LW	0.003387451171875			Yes	No (Criterion 2 not met)
SWED	train/images/S2A_MSIL2A_20170409T105651_N0204_R094_T30UYC_20170409T110529_image_4_1.npy	train/labels/S2A_MSIL2A_20170409T105651_N0204_R094_T30UYC_20170409T110529_chip_4_1.npy	LW	0.0004425048828125			Yes	No (Criterion 2 not met)
SWED	train/images/S2A_MSIL2A_20170409T105651_N0204_R094_T30UYC_20170409T110529_image_4_12.npy	train/labels/S2A_MSIL2A_20170409T105651_N0204_R094_T30UYC_20170409T110529_chip_4_12.npy	LW	0.000396728515625			Yes	No (Criterion 2 not met)
SWED	train/images/S2A_MSIL2A_20170409T105651_N0204_R094_T30UYC_20170409T110529_image_4_13.npy	train/labels/S2A_MSIL2A_20170409T105651_N0204_R094_T30UYC_20170409T110529_chip_4_13.npy	LW	6.103515625e-05			Yes	No (Criterion 2 not met)
SWED	train/images/S2A_MSIL2A_20170409T105651_N0204_R094_T30UYC_20170409T110529_image_4_14.npy	train/labels/S2A_MSIL2A_20170409T105651_N0204_R094_T30UYC_20170409T110529_chip_4_14.npy	LW	0.000457763671875			Yes	No (Criterion 2 not met)
SWED	train/images/S2A_MSIL2A_20170409T105651_N0204_R094_T30UYC_20170409T110529_image_4_15.npy	train/labels/S2A_MSIL2A_20170409T105651_N0204_R094_T30UYC_20170409T110529_chip_4_15.npy	LW	0.0002899169921875			Yes	No (Criterion 2 not met)
SWED	train/images/S2A_MSIL2A_20170409T105651_N0204_R094_T30UYC_20170409T110529_image_4_16.npy	train/labels/S2A_MSIL2A_20170409T105651_N0204_R094_T30UYC_20170409T110529_chip_4_16.npy	LW	0.0005645751953125			Yes	No (Criterion 2 not met)
SWED	train/images/S2A_MSIL2A_20170409T105651_N0204_R094_T30UYC_20170409T110529_image_4_17.npy	train/labels/S2A_MSIL2A_20170409T105651_N0204_R094_T30UYC_20170409T110529_chip_4_17.npy	LW	0.0003814697265625			Yes	No (Criterion 2 not met)
SWED	train/images/S2A_MSIL2A_20170409T105651_N0204_R094_T30UYC_20170409T110529_image_4_18.npy	train/labels/S2A_MSIL2A_20170409T105651_N0204_R094_T30UYC_20170409T110529_chip_4_18.npy	LW	0.0005035400390625			Yes	No (Criterion 2 not met)
SWED	train/images/S2A_MSIL2A_20170409T105651_N0204_R094_T30UYC_20170409T110529_image_4_19.npy	train/labels/S2A_MSIL2A_20170409T105651_N0204_R094_T30UYC_20170409T110529_chip_4_19.npy	LW	6.103515625e-05			Yes	No (Criterion 2 not met)
SWED	train/images/S2A_MSIL2A_20170409T105651_N0204_R094_T30UYC_20170409T110529_image_4_2.npy	train/labels/S2A_MSIL2A_20170409T105651_N0204_R094_T30UYC_20170409T110529_chip_4_2.npy	LW	3.0517578125e-05			Yes	No (Criterion 2 not met)
SWED	train/images/S2A_MSIL2A_20170409T105651_N0204_R094_T30UYC_20170409T110529_image_4_20.npy	train/labels/S2A_MSIL2A_20170409T105651_N0204_R094_T30UYC_20170409T110529_chip_4_20.npy	LW	0.001251220703125			Yes	No (Criterion 2 not met)
SWED	train/images/S2A_MSIL2A_20170409T105651_N0204_R094_T30UYC_20170409T110529_image_4_21.npy	train/labels/S2A_MSIL2A_20170409T105651_N0204_R094_T30UYC_20170409T110529_chip_4_21.npy	LW	9.1552734375e-05			Yes	No (Criterion 2 not met)
SWED	train/images/S2A_MSIL2A_20170409T105651_N0204_R094_T30UYC_20170409T110529_image_4_22.npy	train/labels/S2A_MSIL2A_20170409T105651_N0204_R094_T30UYC_20170409T110529_chip_4_22.npy	LW	0.003814697265625			Yes	No (Criterion 2 not met)
SWED	train/images/S2A_MSIL2A_20170409T105651_N0204_R094_T30UYC_20170409T110529_image_4_23.npy	train/labels/S2A_MSIL2A_20170409T105651_N0204_R094_T30UYC_20170409T110529_chip_4_23.npy	LW	0.0004425048828125			Yes	No (Criterion 2 not met)
SWED	train/images/S2A_MSIL2A_20170409T105651_N0204_R094_T30UYC_20170409T110529_image_4_24.npy	train/labels/S2A_MSIL2A_20170409T105651_N0204_R094_T30UYC_20170409T110529_chip_4_24.npy	LW	1.52587890625e-05			Yes	No (Criterion 2 not met)
SWED	train/images/S2A_MSIL2A_20170409T105651_N0204_R094_T30UYC_20170409T110529_image_4_25.npy	train/labels/S2A_MSIL2A_20170409T105651_N0204_R094_T30UYC_20170409T110529_chip_4_25.npy	LW	0.0004730224609375			Yes	No (Criterion 2 not met)
SWED	train/images/S2A_MSIL2A_20170409T105651_N0204_R094_T30UYC_20170409T110529_image_4_26.npy	train/labels/S2A_MSIL2A_20170409T105651_N0204_R094_T30UYC_20170409T110529_chip_4_26.npy	LW	0.0003662109375			Yes	No (Criterion 2 not met)
SWED	train/images/S2A_MSIL2A_20170409T105651_N0204_R094_T30UYC_20170409T110529_image_4_27.npy	train/labels/S2A_MSIL2A_20170409T105651_N0204_R094_T30UYC_20170409T110529_chip_4_27.npy	LW	0.002044677734375			Yes	No (Criterion 2 not met)
SWED	train/images/S2A_MSIL2A_20170409T105651_N0204_R094_T30UYC_20170409T110529_image_4_28.npy	train/labels/S2A_MSIL2A_20170409T105651_N0204_R094_T30UYC_20170409T110529_chip_4_28.npy	LW	0.001068115234375			Yes	No (Criterion 2 not met)
SWED	train/images/S2A_MSIL2A_20170409T105651_N0204_R094_T30UYC_20170409T110529_image_4_29.npy	train/labels/S2A_MSIL2A_20170409T105651_N0204_R094_T30UYC_20170409T110529_chip_4_29.npy	LW	0.0024871826171875			Yes	No (Criterion 2 not met)
SWED	train/images/S2A_MSIL2A_20170409T105651_N0204_R094_T30UYC_20170409T110529_image_4_3.npy	train/labels/S2A_MSIL2A_20170409T105651_N0204_R094_T30UYC_20170409T110529_chip_4_3.npy	LW	1.52587890625e-05			Yes	No (Criterion 2 not met)
SWED	train/images/S2A_MSIL2A_20170409T105651_N0204_R094_T30UYC_20170409T110529_image_4_30.npy	train/labels/S2A_MSIL2A_20170409T105651_N0204_R094_T30UYC_20170409T110529_chip_4_30.npy	LW	0.0006866455078125			Yes	No (Criterion 2 not met)
SWED	train/images/S2A_MSIL2A_20170409T105651_N0204_R094_T30UYC_20170409T110529_image_4_31.npy	train/labels/S2A_MSIL2A_20170409T105651_N0204_R094_T30UYC_20170409T110529_chip_4_31.npy	LW	0.0028228759765625			Yes	No (Criterion 2 not met)
SWED	train/images/S2A_MSIL2A_20170409T105651_N0204_R094_T30UYC_20170409T110529_image_4_33.npy	train/labels/S2A_MSIL2A_20170409T105651_N0204_R094_T30UYC_20170409T110529_chip_4_33.npy	LW	0.0002899169921875			Yes	No (Criterion 2 not met)
SWED	train/images/S2A_MSIL2A_20170409T105651_N0204_R094_T30UYC_20170409T110529_image_4_34.npy	train/labels/S2A_MSIL2A_20170409T105651_N0204_R094_T30UYC_20170409T110529_chip_4_34.npy	LW	0.001007080078125			Yes	No (Criterion 2 not met)
SWED	train/images/S2A_MSIL2A_20170409T105651_N0204_R094_T30UYC_20170409T110529_image_4_35.npy	train/labels/S2A_MSIL2A_20170409T105651_N0204_R094_T30UYC_20170409T110529_chip_4_35.npy	LW	0.0006561279296875			Yes	No (Criterion 2 not met)
SWED	train/images/S2A_MSIL2A_20170409T105651_N0204_R094_T30UYC_20170409T110529_image_4_36.npy	train/labels/S2A_MSIL2A_20170409T105651_N0204_R094_T30UYC_20170409T110529_chip_4_36.npy	LW	0.0011444091796875			Yes	No (Criterion 2 not met)
SWED	train/images/S2A_MSIL2A_20170409T105651_N0204_R094_T30UYC_20170409T110529_image_4_38.npy	train/labels/S2A_MSIL2A_20170409T105651_N0204_R094_T30UYC_20170409T110529_chip_4_38.npy	LW	0.0003509521484375			Yes	No (Criterion 2 not met)
SWED	train/images/S2A_MSIL2A_20170409T105651_N0204_R094_T30UYC_20170409T110529_image_4_39.npy	train/labels/S2A_MSIL2A_20170409T105651_N0204_R094_T30UYC_20170409T110529_chip_4_39.npy	LW	0.00250244140625			Yes	No (Criterion 2 not met)
SWED	train/images/S2A_MSIL2A_20170409T105651_N0204_R094_T30UYC_20170409T110529_image_4_4.npy	train/labels/S2A_MSIL2A_20170409T105651_N0204_R094_T30UYC_20170409T110529_chip_4_4.npy	LW	0.002960205078125			Yes	No (Criterion 2 not met)
SWED	train/images/S2A_MSIL2A_20170409T105651_N0204_R094_T30UYC_20170409T110529_image_4_40.npy	train/labels/S2A_MSIL2A_20170409T105651_N0204_R094_T30UYC_20170409T110529_chip_4_40.npy	LW	0.000244140625			Yes	No (Criterion 2 not met)
SWED	train/images/S2A_MSIL2A_20170409T105651_N0204_R094_T30UYC_20170409T110529_image_4_41.npy	train/labels/S2A_MSIL2A_20170409T105651_N0204_R094_T30UYC_20170409T110529_chip_4_41.npy	LW	0.03594970703125	0.7018600421068686	-0.0869710330601731	No	Yes
SWED	train/images/S2A_MSIL2A_20170409T105651_N0204_R094_T30UYC_20170409T110529_image_4_5.npy	train/labels/S2A_MSIL2A_20170409T105651_N0204_R094_T30UYC_20170409T110529_chip_4_5.npy	LW	0.0075836181640625	0.6091764376993579	0.1456947218833761	Yes	No (Criterion 3 not met)
SWED	train/images/S2A_MSIL2A_20170409T105651_N0204_R094_T30UYC_20170409T110529_image_4_6.npy	train/labels/S2A_MSIL2A_20170409T105651_N0204_R094_T30UYC_20170409T110529_chip_4_6.npy	LW	0.016937255859375	0.851880834683405	0.202682914099754	No	Yes
SWED	train/images/S2A_MSIL2A_20170409T105651_N0204_R094_T30UYC_20170409T110529_image_4_7.npy	train/labels/S2A_MSIL2A_20170409T105651_N0204_R094_T30UYC_20170409T110529_chip_4_7.npy	LW	0.001983642578125			Yes	No (Criterion 2 not met)
SWED	train/images/S2A_MSIL2A_20170409T105651_N0204_R094_T30UYC_20170409T110529_image_4_8.npy	train/labels/S2A_MSIL2A_20170409T105651_N0204_R094_T30UYC_20170409T110529_chip_4_8.npy	LW	7.62939453125e-05			Yes	No (Criterion 2 not met)
SWED	train/images/S2A_MSIL2A_20170409T105651_N0204_R094_T30UYC_20170409T110529_image_5_0.npy	train/labels/S2A_MSIL2A_20170409T105651_N0204_R094_T30UYC_20170409T110529_chip_5_0.npy	LW	0.0005645751953125			Yes	No (Criterion 2 not met)
SWED	train/images/S2A_MSIL2A_20170409T105651_N0204_R094_T30UYC_20170409T110529_image_5_1.npy	train/labels/S2A_MSIL2A_20170409T105651_N0204_R094_T30UYC_20170409T110529_chip_5_1.npy	LW	0.0005035400390625			Yes	No (Criterion 2 not met)
SWED	train/images/S2A_MSIL2A_20170409T105651_N0204_R094_T30UYC_20170409T110529_image_5_11.npy	train/labels/S2A_MSIL2A_20170409T105651_N0204_R094_T30UYC_20170409T110529_chip_5_11.npy	LW	9.1552734375e-05			Yes	No (Criterion 2 not met)
SWED	train/images/S2A_MSIL2A_20170409T105651_N0204_R094_T30UYC_20170409T110529_image_5_12.npy	train/labels/S2A_MSIL2A_20170409T105651_N0204_R094_T30UYC_20170409T110529_chip_5_12.npy	LW	0.001739501953125			Yes	No (Criterion 2 not met)
SWED	train/images/S2A_MSIL2A_20170409T105651_N0204_R094_T30UYC_20170409T110529_image_5_13.npy	train/labels/S2A_MSIL2A_20170409T105651_N0204_R094_T30UYC_20170409T110529_chip_5_13.npy	LW	0.0007476806640625			Yes	No (Criterion 2 not met)
SWED	train/images/S2A_MSIL2A_20170409T105651_N0204_R094_T30UYC_20170409T110529_image_5_14.npy	train/labels/S2A_MSIL2A_20170409T105651_N0204_R094_T30UYC_20170409T110529_chip_5_14.npy	LW	0.0003204345703125			Yes	No (Criterion 2 not met)
SWED	train/images/S2A_MSIL2A_20170409T105651_N0204_R094_T30UYC_20170409T110529_image_5_15.npy	train/labels/S2A_MSIL2A_20170409T105651_N0204_R094_T30UYC_20170409T110529_chip_5_15.npy	LW	0.001953125			Yes	No (Criterion 2 not met)
SWED	train/images/S2A_MSIL2A_20170409T105651_N0204_R094_T30UYC_20170409T110529_image_5_16.npy	train/labels/S2A_MSIL2A_20170409T105651_N0204_R094_T30UYC_20170409T110529_chip_5_16.npy	LW	0.0003509521484375			Yes	No (Criterion 2 not met)
SWED	train/images/S2A_MSIL2A_20170409T105651_N0204_R094_T30UYC_20170409T110529_image_5_18.npy	train/labels/S2A_MSIL2A_20170409T105651_N0204_R094_T30UYC_20170409T110529_chip_5_18.npy	LW	0.0028839111328125			Yes	No (Criterion 2 not met)
SWED	train/images/S2A_MSIL2A_20170409T105651_N0204_R094_T30UYC_20170409T110529_image_5_2.npy	train/labels/S2A_MSIL2A_20170409T105651_N0204_R094_T30UYC_20170409T110529_chip_5_2.npy	LW	0.001129150390625			Yes	No (Criterion 2 not met)
SWED	train/images/S2A_MSIL2A_20170409T105651_N0204_R094_T30UYC_20170409T110529_image_5_20.npy	train/labels/S2A_MSIL2A_20170409T105651_N0204_R094_T30UYC_20170409T110529_chip_5_20.npy	LW	0.000457763671875			Yes	No (Criterion 2 not met)
SWED	train/images/S2A_MSIL2A_20170409T105651_N0204_R094_T30UYC_20170409T110529_image_5_21.npy	train/labels/S2A_MSIL2A_20170409T105651_N0204_R094_T30UYC_20170409T110529_chip_5_21.npy	LW	4.57763671875e-05			Yes	No (Criterion 2 not met)
SWED	train/images/S2A_MSIL2A_20170409T105651_N0204_R094_T30UYC_20170409T110529_image_5_22.npy	train/labels/S2A_MSIL2A_20170409T105651_N0204_R094_T30UYC_20170409T110529_chip_5_22.npy	LW	0.001190185546875			Yes	No (Criterion 2 not met)
SWED	train/images/S2A_MSIL2A_20170409T105651_N0204_R094_T30UYC_20170409T110529_image_5_23.npy	train/labels/S2A_MSIL2A_20170409T105651_N0204_R094_T30UYC_20170409T110529_chip_5_23.npy	LW	0.000274658203125			Yes	No (Criterion 2 not met)
SWED	train/images/S2A_MSIL2A_20170409T105651_N0204_R094_T30UYC_20170409T110529_image_5_25.npy	train/labels/S2A_MSIL2A_20170409T105651_N0204_R094_T30UYC_20170409T110529_chip_5_25.npy	LW	0.0003814697265625			Yes	No (Criterion 2 not met)
SWED	train/images/S2A_MSIL2A_20170409T105651_N0204_R094_T30UYC_20170409T110529_image_5_26.npy	train/labels/S2A_MSIL2A_20170409T105651_N0204_R094_T30UYC_20170409T110529_chip_5_26.npy	LW	3.0517578125e-05			Yes	No (Criterion 2 not met)
SWED	train/images/S2A_MSIL2A_20170409T105651_N0204_R094_T30UYC_20170409T110529_image_5_27.npy	train/labels/S2A_MSIL2A_20170409T105651_N0204_R094_T30UYC_20170409T110529_chip_5_27.npy	LW	0.0006561279296875			Yes	No (Criterion 2 not met)
SWED	train/images/S2A_MSIL2A_20170409T105651_N0204_R094_T30UYC_20170409T110529_image_5_28.npy	train/labels/S2A_MSIL2A_20170409T105651_N0204_R094_T30UYC_20170409T110529_chip_5_28.npy	LW	0.002105712890625			Yes	No (Criterion 2 not met)
SWED	train/images/S2A_MSIL2A_20170409T105651_N0204_R094_T30UYC_20170409T110529_image_5_29.npy	train/labels/S2A_MSIL2A_20170409T105651_N0204_R094_T30UYC_20170409T110529_chip_5_29.npy	LW	0.0003814697265625			Yes	No (Criterion 2 not met)
SWED	train/images/S2A_MSIL2A_20170409T105651_N0204_R094_T30UYC_20170409T110529_image_5_3.npy	train/labels/S2A_MSIL2A_20170409T105651_N0204_R094_T30UYC_20170409T110529_chip_5_3.npy	LW	0.0002288818359375			Yes	No (Criterion 2 not met)
SWED	train/images/S2A_MSIL2A_20170409T105651_N0204_R094_T30UYC_20170409T110529_image_5_30.npy	train/labels/S2A_MSIL2A_20170409T105651_N0204_R094_T30UYC_20170409T110529_chip_5_30.npy	LW	0.0147705078125	0.7739134460568897	-0.0002175826450152	No	Yes
SWED	train/images/S2A_MSIL2A_20170409T105651_N0204_R094_T30UYC_20170409T110529_image_5_31.npy	train/labels/S2A_MSIL2A_20170409T105651_N0204_R094_T30UYC_20170409T110529_chip_5_31.npy	LW	0.0002899169921875			Yes	No (Criterion 2 not met)
SWED	train/images/S2A_MSIL2A_20170409T105651_N0204_R094_T30UYC_20170409T110529_image_5_33.npy	train/labels/S2A_MSIL2A_20170409T105651_N0204_R094_T30UYC_20170409T110529_chip_5_33.npy	LW	6.103515625e-05			Yes	No (Criterion 2 not met)
SWED	train/images/S2A_MSIL2A_20170409T105651_N0204_R094_T30UYC_20170409T110529_image_5_34.npy	train/labels/S2A_MSIL2A_20170409T105651_N0204_R094_T30UYC_20170409T110529_chip_5_34.npy	LW	4.57763671875e-05			Yes	No (Criterion 2 not met)
SWED	train/images/S2A_MSIL2A_20170409T105651_N0204_R094_T30UYC_20170409T110529_image_5_35.npy	train/labels/S2A_MSIL2A_20170409T105651_N0204_R094_T30UYC_20170409T110529_chip_5_35.npy	LW	0.0014190673828125			Yes	No (Criterion 2 not met)
SWED	train/images/S2A_MSIL2A_20170409T105651_N0204_R094_T30UYC_20170409T110529_image_5_36.npy	train/labels/S2A_MSIL2A_20170409T105651_N0204_R094_T30UYC_20170409T110529_chip_5_36.npy	LW	3.0517578125e-05			Yes	No (Criterion 2 not met)
SWED	train/images/S2A_MSIL2A_20170409T105651_N0204_R094_T30UYC_20170409T110529_image_5_37.npy	train/labels/S2A_MSIL2A_20170409T105651_N0204_R094_T30UYC_20170409T110529_chip_5_37.npy	LW	0.000518798828125			Yes	No (Criterion 2 not met)
SWED	train/images/S2A_MSIL2A_20170409T105651_N0204_R094_T30UYC_20170409T110529_image_5_38.npy	train/labels/S2A_MSIL2A_20170409T105651_N0204_R094_T30UYC_20170409T110529_chip_5_38.npy	LW	0.0027008056640625			Yes	No (Criterion 2 not met)
SWED	train/images/S2A_MSIL2A_20170409T105651_N0204_R094_T30UYC_20170409T110529_image_5_39.npy	train/labels/S2A_MSIL2A_20170409T105651_N0204_R094_T30UYC_20170409T110529_chip_5_39.npy	LW	0.005706787109375	0.8603066736810205	0.1076806195460582	No	Yes
SWED	train/images/S2A_MSIL2A_20170409T105651_N0204_R094_T30UYC_20170409T110529_image_5_4.npy	train/labels/S2A_MSIL2A_20170409T105651_N0204_R094_T30UYC_20170409T110529_chip_5_4.npy	LW	0.0001373291015625			Yes	No (Criterion 2 not met)
SWED	train/images/S2A_MSIL2A_20170409T105651_N0204_R094_T30UYC_20170409T110529_image_5_40.npy	train/labels/S2A_MSIL2A_20170409T105651_N0204_R094_T30UYC_20170409T110529_chip_5_40.npy	LW	0.000640869140625			Yes	No (Criterion 2 not met)
SWED	train/images/S2A_MSIL2A_20170409T105651_N0204_R094_T30UYC_20170409T110529_image_5_41.npy	train/labels/S2A_MSIL2A_20170409T105651_N0204_R094_T30UYC_20170409T110529_chip_5_41.npy	LW	0.0023956298828125			Yes	No (Criterion 2 not met)
SWED	train/images/S2A_MSIL2A_20170409T105651_N0204_R094_T30UYC_20170409T110529_image_5_5.npy	train/labels/S2A_MSIL2A_20170409T105651_N0204_R094_T30UYC_20170409T110529_chip_5_5.npy	LW	0.00054931640625			Yes	No (Criterion 2 not met)
SWED	train/images/S2A_MSIL2A_20170409T105651_N0204_R094_T30UYC_20170409T110529_image_5_6.npy	train/labels/S2A_MSIL2A_20170409T105651_N0204_R094_T30UYC_20170409T110529_chip_5_6.npy	LW	0.0098114013671875	0.922070133365552	0.2106495703033089	No	Yes
SWED	train/images/S2A_MSIL2A_20170409T105651_N0204_R094_T30UYC_20170409T110529_image_5_7.npy	train/labels/S2A_MSIL2A_20170409T105651_N0204_R094_T30UYC_20170409T110529_chip_5_7.npy	LW	3.0517578125e-05			Yes	No (Criterion 2 not met)
SWED	train/images/S2A_MSIL2A_20170409T105651_N0204_R094_T30UYC_20170409T110529_image_5_8.npy	train/labels/S2A_MSIL2A_20170409T105651_N0204_R094_T30UYC_20170409T110529_chip_5_8.npy	LW	3.0517578125e-05			Yes	No (Criterion 2 not met)
SWED	train/images/S2A_MSIL2A_20170409T105651_N0204_R094_T30UYC_20170409T110529_image_6_0.npy	train/labels/S2A_MSIL2A_20170409T105651_N0204_R094_T30UYC_20170409T110529_chip_6_0.npy	LW	0.0016937255859375			Yes	No (Criterion 2 not met)
SWED	train/images/S2A_MSIL2A_20170409T105651_N0204_R094_T30UYC_20170409T110529_image_6_1.npy	train/labels/S2A_MSIL2A_20170409T105651_N0204_R094_T30UYC_20170409T110529_chip_6_1.npy	LW	4.57763671875e-05			Yes	No (Criterion 2 not met)
SWED	train/images/S2A_MSIL2A_20170409T105651_N0204_R094_T30UYC_20170409T110529_image_6_11.npy	train/labels/S2A_MSIL2A_20170409T105651_N0204_R094_T30UYC_20170409T110529_chip_6_11.npy	LW	0.000244140625			Yes	No (Criterion 2 not met)
SWED	train/images/S2A_MSIL2A_20170409T105651_N0204_R094_T30UYC_20170409T110529_image_6_12.npy	train/labels/S2A_MSIL2A_20170409T105651_N0204_R094_T30UYC_20170409T110529_chip_6_12.npy	LW	0.0003814697265625			Yes	No (Criterion 2 not met)
SWED	train/images/S2A_MSIL2A_20170409T105651_N0204_R094_T30UYC_20170409T110529_image_6_14.npy	train/labels/S2A_MSIL2A_20170409T105651_N0204_R094_T30UYC_20170409T110529_chip_6_14.npy	LW	9.1552734375e-05			Yes	No (Criterion 2 not met)
SWED	train/images/S2A_MSIL2A_20170409T105651_N0204_R094_T30UYC_20170409T110529_image_6_17.npy	train/labels/S2A_MSIL2A_20170409T105651_N0204_R094_T30UYC_20170409T110529_chip_6_17.npy	LW	0.0009918212890625			Yes	No (Criterion 2 not met)
SWED	train/images/S2A_MSIL2A_20170409T105651_N0204_R094_T30UYC_20170409T110529_image_6_18.npy	train/labels/S2A_MSIL2A_20170409T105651_N0204_R094_T30UYC_20170409T110529_chip_6_18.npy	LW	0.00067138671875			Yes	No (Criterion 2 not met)
SWED	train/images/S2A_MSIL2A_20170409T105651_N0204_R094_T30UYC_20170409T110529_image_6_19.npy	train/labels/S2A_MSIL2A_20170409T105651_N0204_R094_T30UYC_20170409T110529_chip_6_19.npy	LW	0.00067138671875			Yes	No (Criterion 2 not met)
SWED	train/images/S2A_MSIL2A_20170409T105651_N0204_R094_T30UYC_20170409T110529_image_6_2.npy	train/labels/S2A_MSIL2A_20170409T105651_N0204_R094_T30UYC_20170409T110529_chip_6_2.npy	LW	0.0001678466796875			Yes	No (Criterion 2 not met)
SWED	train/images/S2A_MSIL2A_20170409T105651_N0204_R094_T30UYC_20170409T110529_image_6_20.npy	train/labels/S2A_MSIL2A_20170409T105651_N0204_R094_T30UYC_20170409T110529_chip_6_20.npy	LW	0.0002593994140625			Yes	No (Criterion 2 not met)
SWED	train/images/S2A_MSIL2A_20170409T105651_N0204_R094_T30UYC_20170409T110529_image_6_21.npy	train/labels/S2A_MSIL2A_20170409T105651_N0204_R094_T30UYC_20170409T110529_chip_6_21.npy	LW	0.00152587890625			Yes	No (Criterion 2 not met)
SWED	train/images/S2A_MSIL2A_20170409T105651_N0204_R094_T30UYC_20170409T110529_image_6_23.npy	train/labels/S2A_MSIL2A_20170409T105651_N0204_R094_T30UYC_20170409T110529_chip_6_23.npy	LW	3.0517578125e-05			Yes	No (Criterion 2 not met)
SWED	train/images/S2A_MSIL2A_20170409T105651_N0204_R094_T30UYC_20170409T110529_image_6_24.npy	train/labels/S2A_MSIL2A_20170409T105651_N0204_R094_T30UYC_20170409T110529_chip_6_24.npy	LW	0.00592041015625	0.9106308016555764	-0.0382938874293934	No	Yes
SWED	train/images/S2A_MSIL2A_20170409T105651_N0204_R094_T30UYC_20170409T110529_image_6_25.npy	train/labels/S2A_MSIL2A_20170409T105651_N0204_R094_T30UYC_20170409T110529_chip_6_25.npy	LW	0.0025634765625			Yes	No (Criterion 2 not met)
SWED	train/images/S2A_MSIL2A_20170409T105651_N0204_R094_T30UYC_20170409T110529_image_6_26.npy	train/labels/S2A_MSIL2A_20170409T105651_N0204_R094_T30UYC_20170409T110529_chip_6_26.npy	LW	0.0018157958984375			Yes	No (Criterion 2 not met)
SWED	train/images/S2A_MSIL2A_20170409T105651_N0204_R094_T30UYC_20170409T110529_image_6_27.npy	train/labels/S2A_MSIL2A_20170409T105651_N0204_R094_T30UYC_20170409T110529_chip_6_27.npy	LW	0.0001373291015625			Yes	No (Criterion 2 not met)
SWED	train/images/S2A_MSIL2A_20170409T105651_N0204_R094_T30UYC_20170409T110529_image_6_28.npy	train/labels/S2A_MSIL2A_20170409T105651_N0204_R094_T30UYC_20170409T110529_chip_6_28.npy	LW	0.001556396484375			Yes	No (Criterion 2 not met)
SWED	train/images/S2A_MSIL2A_20170409T105651_N0204_R094_T30UYC_20170409T110529_image_6_29.npy	train/labels/S2A_MSIL2A_20170409T105651_N0204_R094_T30UYC_20170409T110529_chip_6_29.npy	LW	0.0001068115234375			Yes	No (Criterion 2 not met)
SWED	train/images/S2A_MSIL2A_20170409T105651_N0204_R094_T30UYC_20170409T110529_image_6_3.npy	train/labels/S2A_MSIL2A_20170409T105651_N0204_R094_T30UYC_20170409T110529_chip_6_3.npy	LW	0.0050048828125	0.8623907107411978	0.0314102108041856	No	Yes
SWED	train/images/S2A_MSIL2A_20170409T105651_N0204_R094_T30UYC_20170409T110529_image_6_30.npy	train/labels/S2A_MSIL2A_20170409T105651_N0204_R094_T30UYC_20170409T110529_chip_6_30.npy	LW	0.00390625			Yes	No (Criterion 2 not met)
SWED	train/images/S2A_MSIL2A_20170409T105651_N0204_R094_T30UYC_20170409T110529_image_6_31.npy	train/labels/S2A_MSIL2A_20170409T105651_N0204_R094_T30UYC_20170409T110529_chip_6_31.npy	LW	0.021331787109375	0.8566820199813518	-0.048573930340543	No	Yes
SWED	train/images/S2A_MSIL2A_20170409T105651_N0204_R094_T30UYC_20170409T110529_image_6_32.npy	train/labels/S2A_MSIL2A_20170409T105651_N0204_R094_T30UYC_20170409T110529_chip_6_32.npy	LW	0.0001678466796875			Yes	No (Criterion 2 not met)
SWED	train/images/S2A_MSIL2A_20170409T105651_N0204_R094_T30UYC_20170409T110529_image_6_33.npy	train/labels/S2A_MSIL2A_20170409T105651_N0204_R094_T30UYC_20170409T110529_chip_6_33.npy	LW	0.00030517578125			Yes	No (Criterion 2 not met)
SWED	train/images/S2A_MSIL2A_20170409T105651_N0204_R094_T30UYC_20170409T110529_image_6_35.npy	train/labels/S2A_MSIL2A_20170409T105651_N0204_R094_T30UYC_20170409T110529_chip_6_35.npy	LW	0.000152587890625			Yes	No (Criterion 2 not met)
SWED	train/images/S2A_MSIL2A_20170409T105651_N0204_R094_T30UYC_20170409T110529_image_6_36.npy	train/labels/S2A_MSIL2A_20170409T105651_N0204_R094_T30UYC_20170409T110529_chip_6_36.npy	LW	0.0005035400390625			Yes	No (Criterion 2 not met)
SWED	train/images/S2A_MSIL2A_20170409T105651_N0204_R094_T30UYC_20170409T110529_image_6_37.npy	train/labels/S2A_MSIL2A_20170409T105651_N0204_R094_T30UYC_20170409T110529_chip_6_37.npy	LW	0.0001983642578125			Yes	No (Criterion 2 not met)
SWED	train/images/S2A_MSIL2A_20170409T105651_N0204_R094_T30UYC_20170409T110529_image_6_38.npy	train/labels/S2A_MSIL2A_20170409T105651_N0204_R094_T30UYC_20170409T110529_chip_6_38.npy	LW	0.0029449462890625			Yes	No (Criterion 2 not met)
SWED	train/images/S2A_MSIL2A_20170409T105651_N0204_R094_T30UYC_20170409T110529_image_6_39.npy	train/labels/S2A_MSIL2A_20170409T105651_N0204_R094_T30UYC_20170409T110529_chip_6_39.npy	LW	0.00128173828125			Yes	No (Criterion 2 not met)
SWED	train/images/S2A_MSIL2A_20170409T105651_N0204_R094_T30UYC_20170409T110529_image_6_4.npy	train/labels/S2A_MSIL2A_20170409T105651_N0204_R094_T30UYC_20170409T110529_chip_6_4.npy	LW	0.0016021728515625			Yes	No (Criterion 2 not met)
SWED	train/images/S2A_MSIL2A_20170409T105651_N0204_R094_T30UYC_20170409T110529_image_6_40.npy	train/labels/S2A_MSIL2A_20170409T105651_N0204_R094_T30UYC_20170409T110529_chip_6_40.npy	LW	0.0048675537109375			Yes	No (Criterion 2 not met)
SWED	train/images/S2A_MSIL2A_20170409T105651_N0204_R094_T30UYC_20170409T110529_image_6_41.npy	train/labels/S2A_MSIL2A_20170409T105651_N0204_R094_T30UYC_20170409T110529_chip_6_41.npy	LW	0.0155181884765625	0.831199623704871	-0.0663739992977433	No	Yes
SWED	train/images/S2A_MSIL2A_20170409T105651_N0204_R094_T30UYC_20170409T110529_image_6_5.npy	train/labels/S2A_MSIL2A_20170409T105651_N0204_R094_T30UYC_20170409T110529_chip_6_5.npy	LW	0.0026702880859375			Yes	No (Criterion 2 not met)
SWED	train/images/S2A_MSIL2A_20170409T105651_N0204_R094_T30UYC_20170409T110529_image_6_7.npy	train/labels/S2A_MSIL2A_20170409T105651_N0204_R094_T30UYC_20170409T110529_chip_6_7.npy	LW	0.0005645751953125			Yes	No (Criterion 2 not met)
SWED	train/images/S2A_MSIL2A_20170409T105651_N0204_R094_T30UYC_20170409T110529_image_7_0.npy	train/labels/S2A_MSIL2A_20170409T105651_N0204_R094_T30UYC_20170409T110529_chip_7_0.npy	LW	0.0037994384765625			Yes	No (Criterion 2 not met)
SWED	train/images/S2A_MSIL2A_20170409T105651_N0204_R094_T30UYC_20170409T110529_image_7_1.npy	train/labels/S2A_MSIL2A_20170409T105651_N0204_R094_T30UYC_20170409T110529_chip_7_1.npy	LW	0.0003662109375			Yes	No (Criterion 2 not met)
SWED	train/images/S2A_MSIL2A_20170409T105651_N0204_R094_T30UYC_20170409T110529_image_7_10.npy	train/labels/S2A_MSIL2A_20170409T105651_N0204_R094_T30UYC_20170409T110529_chip_7_10.npy	LW	3.0517578125e-05			Yes	No (Criterion 2 not met)
SWED	train/images/S2A_MSIL2A_20170409T105651_N0204_R094_T30UYC_20170409T110529_image_7_12.npy	train/labels/S2A_MSIL2A_20170409T105651_N0204_R094_T30UYC_20170409T110529_chip_7_12.npy	LW	0.0002593994140625			Yes	No (Criterion 2 not met)
SWED	train/images/S2A_MSIL2A_20170409T105651_N0204_R094_T30UYC_20170409T110529_image_7_13.npy	train/labels/S2A_MSIL2A_20170409T105651_N0204_R094_T30UYC_20170409T110529_chip_7_13.npy	LW	0.0001983642578125			Yes	No (Criterion 2 not met)
SWED	train/images/S2A_MSIL2A_20170409T105651_N0204_R094_T30UYC_20170409T110529_image_7_14.npy	train/labels/S2A_MSIL2A_20170409T105651_N0204_R094_T30UYC_20170409T110529_chip_7_14.npy	LW	0.0017547607421875			Yes	No (Criterion 2 not met)
SWED	train/images/S2A_MSIL2A_20170409T105651_N0204_R094_T30UYC_20170409T110529_image_7_15.npy	train/labels/S2A_MSIL2A_20170409T105651_N0204_R094_T30UYC_20170409T110529_chip_7_15.npy	LW	0.0001373291015625			Yes	No (Criterion 2 not met)
SWED	train/images/S2A_MSIL2A_20170409T105651_N0204_R094_T30UYC_20170409T110529_image_7_16.npy	train/labels/S2A_MSIL2A_20170409T105651_N0204_R094_T30UYC_20170409T110529_chip_7_16.npy	LW	6.103515625e-05			Yes	No (Criterion 2 not met)
SWED	train/images/S2A_MSIL2A_20170409T105651_N0204_R094_T30UYC_20170409T110529_image_7_17.npy	train/labels/S2A_MSIL2A_20170409T105651_N0204_R094_T30UYC_20170409T110529_chip_7_17.npy	LW	0.0002899169921875			Yes	No (Criterion 2 not met)
SWED	train/images/S2A_MSIL2A_20170409T105651_N0204_R094_T30UYC_20170409T110529_image_7_18.npy	train/labels/S2A_MSIL2A_20170409T105651_N0204_R094_T30UYC_20170409T110529_chip_7_18.npy	LW	0.001190185546875			Yes	No (Criterion 2 not met)
SWED	train/images/S2A_MSIL2A_20170409T105651_N0204_R094_T30UYC_20170409T110529_image_7_19.npy	train/labels/S2A_MSIL2A_20170409T105651_N0204_R094_T30UYC_20170409T110529_chip_7_19.npy	LW	4.57763671875e-05			Yes	No (Criterion 2 not met)
SWED	train/images/S2A_MSIL2A_20170409T105651_N0204_R094_T30UYC_20170409T110529_image_7_2.npy	train/labels/S2A_MSIL2A_20170409T105651_N0204_R094_T30UYC_20170409T110529_chip_7_2.npy	LW	0.0020294189453125			Yes	No (Criterion 2 not met)
SWED	train/images/S2A_MSIL2A_20170409T105651_N0204_R094_T30UYC_20170409T110529_image_7_20.npy	train/labels/S2A_MSIL2A_20170409T105651_N0204_R094_T30UYC_20170409T110529_chip_7_20.npy	LW	0.0003204345703125			Yes	No (Criterion 2 not met)
SWED	train/images/S2A_MSIL2A_20170409T105651_N0204_R094_T30UYC_20170409T110529_image_7_21.npy	train/labels/S2A_MSIL2A_20170409T105651_N0204_R094_T30UYC_20170409T110529_chip_7_21.npy	LW	3.0517578125e-05			Yes	No (Criterion 2 not met)
SWED	train/images/S2A_MSIL2A_20170409T105651_N0204_R094_T30UYC_20170409T110529_image_7_22.npy	train/labels/S2A_MSIL2A_20170409T105651_N0204_R094_T30UYC_20170409T110529_chip_7_22.npy	LW	0.000396728515625			Yes	No (Criterion 2 not met)
SWED	train/images/S2A_MSIL2A_20170409T105651_N0204_R094_T30UYC_20170409T110529_image_7_23.npy	train/labels/S2A_MSIL2A_20170409T105651_N0204_R094_T30UYC_20170409T110529_chip_7_23.npy	LW	0.0003509521484375			Yes	No (Criterion 2 not met)
SWED	train/images/S2A_MSIL2A_20170409T105651_N0204_R094_T30UYC_20170409T110529_image_7_24.npy	train/labels/S2A_MSIL2A_20170409T105651_N0204_R094_T30UYC_20170409T110529_chip_7_24.npy	LW	0.0042572021484375			Yes	No (Criterion 2 not met)
SWED	train/images/S2A_MSIL2A_20170409T105651_N0204_R094_T30UYC_20170409T110529_image_7_25.npy	train/labels/S2A_MSIL2A_20170409T105651_N0204_R094_T30UYC_20170409T110529_chip_7_25.npy	LW	0.002197265625			Yes	No (Criterion 2 not met)
SWED	train/images/S2A_MSIL2A_20170409T105651_N0204_R094_T30UYC_20170409T110529_image_7_26.npy	train/labels/S2A_MSIL2A_20170409T105651_N0204_R094_T30UYC_20170409T110529_chip_7_26.npy	LW	0.000152587890625			Yes	No (Criterion 2 not met)
SWED	train/images/S2A_MSIL2A_20170409T105651_N0204_R094_T30UYC_20170409T110529_image_7_27.npy	train/labels/S2A_MSIL2A_20170409T105651_N0204_R094_T30UYC_20170409T110529_chip_7_27.npy	LW	0.0004730224609375			Yes	No (Criterion 2 not met)
SWED	train/images/S2A_MSIL2A_20170409T105651_N0204_R094_T30UYC_20170409T110529_image_7_28.npy	train/labels/S2A_MSIL2A_20170409T105651_N0204_R094_T30UYC_20170409T110529_chip_7_28.npy	LW	6.103515625e-05			Yes	No (Criterion 2 not met)
SWED	train/images/S2A_MSIL2A_20170409T105651_N0204_R094_T30UYC_20170409T110529_image_7_29.npy	train/labels/S2A_MSIL2A_20170409T105651_N0204_R094_T30UYC_20170409T110529_chip_7_29.npy	LW	0.0001068115234375			Yes	No (Criterion 2 not met)
SWED	train/images/S2A_MSIL2A_20170409T105651_N0204_R094_T30UYC_20170409T110529_image_7_3.npy	train/labels/S2A_MSIL2A_20170409T105651_N0204_R094_T30UYC_20170409T110529_chip_7_3.npy	LW	0.0035552978515625			Yes	No (Criterion 2 not met)
SWED	train/images/S2A_MSIL2A_20170409T105651_N0204_R094_T30UYC_20170409T110529_image_7_30.npy	train/labels/S2A_MSIL2A_20170409T105651_N0204_R094_T30UYC_20170409T110529_chip_7_30.npy	LW	0.006500244140625	0.8504139336920746	0.251003291542516	No	Yes
SWED	train/images/S2A_MSIL2A_20170409T105651_N0204_R094_T30UYC_20170409T110529_image_7_31.npy	train/labels/S2A_MSIL2A_20170409T105651_N0204_R094_T30UYC_20170409T110529_chip_7_31.npy	LW	0.0154571533203125	0.7041530692011314	0.1719751230855024	No	Yes
SWED	train/images/S2A_MSIL2A_20170409T105651_N0204_R094_T30UYC_20170409T110529_image_7_32.npy	train/labels/S2A_MSIL2A_20170409T105651_N0204_R094_T30UYC_20170409T110529_chip_7_32.npy	LW	0.0013885498046875			Yes	No (Criterion 2 not met)
SWED	train/images/S2A_MSIL2A_20170409T105651_N0204_R094_T30UYC_20170409T110529_image_7_33.npy	train/labels/S2A_MSIL2A_20170409T105651_N0204_R094_T30UYC_20170409T110529_chip_7_33.npy	LW	0.0001068115234375			Yes	No (Criterion 2 not met)
SWED	train/images/S2A_MSIL2A_20170409T105651_N0204_R094_T30UYC_20170409T110529_image_7_34.npy	train/labels/S2A_MSIL2A_20170409T105651_N0204_R094_T30UYC_20170409T110529_chip_7_34.npy	LW	0.0017852783203125			Yes	No (Criterion 2 not met)
SWED	train/images/S2A_MSIL2A_20170409T105651_N0204_R094_T30UYC_20170409T110529_image_7_35.npy	train/labels/S2A_MSIL2A_20170409T105651_N0204_R094_T30UYC_20170409T110529_chip_7_35.npy	LW	0.00201416015625			Yes	No (Criterion 2 not met)
SWED	train/images/S2A_MSIL2A_20170409T105651_N0204_R094_T30UYC_20170409T110529_image_7_36.npy	train/labels/S2A_MSIL2A_20170409T105651_N0204_R094_T30UYC_20170409T110529_chip_7_36.npy	LW	0.0007781982421875			Yes	No (Criterion 2 not met)
SWED	train/images/S2A_MSIL2A_20170409T105651_N0204_R094_T30UYC_20170409T110529_image_7_37.npy	train/labels/S2A_MSIL2A_20170409T105651_N0204_R094_T30UYC_20170409T110529_chip_7_37.npy	LW	0.0926361083984375	0.952239900853882	0.1256844175956325	No	Yes
SWED	train/images/S2A_MSIL2A_20170409T105651_N0204_R094_T30UYC_20170409T110529_image_7_38.npy	train/labels/S2A_MSIL2A_20170409T105651_N0204_R094_T30UYC_20170409T110529_chip_7_38.npy	LW	0.0167083740234375	0.8396856451940191	-0.0572462745999282	No	Yes
SWED	train/images/S2A_MSIL2A_20170409T105651_N0204_R094_T30UYC_20170409T110529_image_7_39.npy	train/labels/S2A_MSIL2A_20170409T105651_N0204_R094_T30UYC_20170409T110529_chip_7_39.npy	LW	0.00164794921875			Yes	No (Criterion 2 not met)
SWED	train/images/S2A_MSIL2A_20170409T105651_N0204_R094_T30UYC_20170409T110529_image_7_4.npy	train/labels/S2A_MSIL2A_20170409T105651_N0204_R094_T30UYC_20170409T110529_chip_7_4.npy	LW	0.0048828125			Yes	No (Criterion 2 not met)
SWED	train/images/S2A_MSIL2A_20170409T105651_N0204_R094_T30UYC_20170409T110529_image_7_40.npy	train/labels/S2A_MSIL2A_20170409T105651_N0204_R094_T30UYC_20170409T110529_chip_7_40.npy	LW	0.0023193359375			Yes	No (Criterion 2 not met)
SWED	train/images/S2A_MSIL2A_20170409T105651_N0204_R094_T30UYC_20170409T110529_image_7_41.npy	train/labels/S2A_MSIL2A_20170409T105651_N0204_R094_T30UYC_20170409T110529_chip_7_41.npy	LW	0.0316925048828125	0.8603889812012991	-0.0342574083381954	No	Yes
SWED	train/images/S2A_MSIL2A_20170409T105651_N0204_R094_T30UYC_20170409T110529_image_7_5.npy	train/labels/S2A_MSIL2A_20170409T105651_N0204_R094_T30UYC_20170409T110529_chip_7_5.npy	LW	0.0046844482421875			Yes	No (Criterion 2 not met)
SWED	train/images/S2A_MSIL2A_20170409T105651_N0204_R094_T30UYC_20170409T110529_image_7_6.npy	train/labels/S2A_MSIL2A_20170409T105651_N0204_R094_T30UYC_20170409T110529_chip_7_6.npy	LW	0.000274658203125			Yes	No (Criterion 2 not met)
SWED	train/images/S2A_MSIL2A_20170409T105651_N0204_R094_T30UYC_20170409T110529_image_7_7.npy	train/labels/S2A_MSIL2A_20170409T105651_N0204_R094_T30UYC_20170409T110529_chip_7_7.npy	LW	0.0047454833984375			Yes	No (Criterion 2 not met)
SWED	train/images/S2A_MSIL2A_20170409T105651_N0204_R094_T30UYC_20170409T110529_image_7_8.npy	train/labels/S2A_MSIL2A_20170409T105651_N0204_R094_T30UYC_20170409T110529_chip_7_8.npy	LW	0.0003204345703125			Yes	No (Criterion 2 not met)
SWED	train/images/S2A_MSIL2A_20170409T105651_N0204_R094_T30UYC_20170409T110529_image_8_0.npy	train/labels/S2A_MSIL2A_20170409T105651_N0204_R094_T30UYC_20170409T110529_chip_8_0.npy	LW	0.00018310546875			Yes	No (Criterion 2 not met)
SWED	train/images/S2A_MSIL2A_20170409T105651_N0204_R094_T30UYC_20170409T110529_image_8_1.npy	train/labels/S2A_MSIL2A_20170409T105651_N0204_R094_T30UYC_20170409T110529_chip_8_1.npy	LW	0.001007080078125			Yes	No (Criterion 2 not met)
SWED	train/images/S2A_MSIL2A_20170409T105651_N0204_R094_T30UYC_20170409T110529_image_8_10.npy	train/labels/S2A_MSIL2A_20170409T105651_N0204_R094_T30UYC_20170409T110529_chip_8_10.npy	LW	0.0001373291015625			Yes	No (Criterion 2 not met)
SWED	train/images/S2A_MSIL2A_20170409T105651_N0204_R094_T30UYC_20170409T110529_image_8_11.npy	train/labels/S2A_MSIL2A_20170409T105651_N0204_R094_T30UYC_20170409T110529_chip_8_11.npy	LW	0.0003662109375			Yes	No (Criterion 2 not met)
SWED	train/images/S2A_MSIL2A_20170409T105651_N0204_R094_T30UYC_20170409T110529_image_8_12.npy	train/labels/S2A_MSIL2A_20170409T105651_N0204_R094_T30UYC_20170409T110529_chip_8_12.npy	LW	0.0021820068359375			Yes	No (Criterion 2 not met)
SWED	train/images/S2A_MSIL2A_20170409T105651_N0204_R094_T30UYC_20170409T110529_image_8_13.npy	train/labels/S2A_MSIL2A_20170409T105651_N0204_R094_T30UYC_20170409T110529_chip_8_13.npy	LW	0.0013427734375			Yes	No (Criterion 2 not met)
SWED	train/images/S2A_MSIL2A_20170409T105651_N0204_R094_T30UYC_20170409T110529_image_8_14.npy	train/labels/S2A_MSIL2A_20170409T105651_N0204_R094_T30UYC_20170409T110529_chip_8_14.npy	LW	0.00048828125			Yes	No (Criterion 2 not met)
SWED	train/images/S2A_MSIL2A_20170409T105651_N0204_R094_T30UYC_20170409T110529_image_8_16.npy	train/labels/S2A_MSIL2A_20170409T105651_N0204_R094_T30UYC_20170409T110529_chip_8_16.npy	LW	3.0517578125e-05			Yes	No (Criterion 2 not met)
SWED	train/images/S2A_MSIL2A_20170409T105651_N0204_R094_T30UYC_20170409T110529_image_8_18.npy	train/labels/S2A_MSIL2A_20170409T105651_N0204_R094_T30UYC_20170409T110529_chip_8_18.npy	LW	3.0517578125e-05			Yes	No (Criterion 2 not met)
SWED	train/images/S2A_MSIL2A_20170409T105651_N0204_R094_T30UYC_20170409T110529_image_8_19.npy	train/labels/S2A_MSIL2A_20170409T105651_N0204_R094_T30UYC_20170409T110529_chip_8_19.npy	LW	3.0517578125e-05			Yes	No (Criterion 2 not met)
SWED	train/images/S2A_MSIL2A_20170409T105651_N0204_R094_T30UYC_20170409T110529_image_8_2.npy	train/labels/S2A_MSIL2A_20170409T105651_N0204_R094_T30UYC_20170409T110529_chip_8_2.npy	LW	0.0017547607421875			Yes	No (Criterion 2 not met)
SWED	train/images/S2A_MSIL2A_20170409T105651_N0204_R094_T30UYC_20170409T110529_image_8_20.npy	train/labels/S2A_MSIL2A_20170409T105651_N0204_R094_T30UYC_20170409T110529_chip_8_20.npy	LW	0.0009765625			Yes	No (Criterion 2 not met)
SWED	train/images/S2A_MSIL2A_20170409T105651_N0204_R094_T30UYC_20170409T110529_image_8_21.npy	train/labels/S2A_MSIL2A_20170409T105651_N0204_R094_T30UYC_20170409T110529_chip_8_21.npy	LW	0.000762939453125			Yes	No (Criterion 2 not met)
SWED	train/images/S2A_MSIL2A_20170409T105651_N0204_R094_T30UYC_20170409T110529_image_8_24.npy	train/labels/S2A_MSIL2A_20170409T105651_N0204_R094_T30UYC_20170409T110529_chip_8_24.npy	LW	0.000213623046875			Yes	No (Criterion 2 not met)
SWED	train/images/S2A_MSIL2A_20170409T105651_N0204_R094_T30UYC_20170409T110529_image_8_25.npy	train/labels/S2A_MSIL2A_20170409T105651_N0204_R094_T30UYC_20170409T110529_chip_8_25.npy	LW	0.0002288818359375			Yes	No (Criterion 2 not met)
SWED	train/images/S2A_MSIL2A_20170409T105651_N0204_R094_T30UYC_20170409T110529_image_8_26.npy	train/labels/S2A_MSIL2A_20170409T105651_N0204_R094_T30UYC_20170409T110529_chip_8_26.npy	LW	0.00164794921875			Yes	No (Criterion 2 not met)
SWED	train/images/S2A_MSIL2A_20170409T105651_N0204_R094_T30UYC_20170409T110529_image_8_27.npy	train/labels/S2A_MSIL2A_20170409T105651_N0204_R094_T30UYC_20170409T110529_chip_8_27.npy	LW	0.0001678466796875			Yes	No (Criterion 2 not met)
SWED	train/images/S2A_MSIL2A_20170409T105651_N0204_R094_T30UYC_20170409T110529_image_8_28.npy	train/labels/S2A_MSIL2A_20170409T105651_N0204_R094_T30UYC_20170409T110529_chip_8_28.npy	LW	4.57763671875e-05			Yes	No (Criterion 2 not met)
SWED	train/images/S2A_MSIL2A_20170409T105651_N0204_R094_T30UYC_20170409T110529_image_8_3.npy	train/labels/S2A_MSIL2A_20170409T105651_N0204_R094_T30UYC_20170409T110529_chip_8_3.npy	LW	0.0044708251953125			Yes	No (Criterion 2 not met)
SWED	train/images/S2A_MSIL2A_20170409T105651_N0204_R094_T30UYC_20170409T110529_image_8_31.npy	train/labels/S2A_MSIL2A_20170409T105651_N0204_R094_T30UYC_20170409T110529_chip_8_31.npy	LW	0.025909423828125	0.8881125961927906	0.1059106427620588	No	Yes
SWED	train/images/S2A_MSIL2A_20170409T105651_N0204_R094_T30UYC_20170409T110529_image_8_32.npy	train/labels/S2A_MSIL2A_20170409T105651_N0204_R094_T30UYC_20170409T110529_chip_8_32.npy	LW	0.0004425048828125			Yes	No (Criterion 2 not met)
SWED	train/images/S2A_MSIL2A_20170409T105651_N0204_R094_T30UYC_20170409T110529_image_8_33.npy	train/labels/S2A_MSIL2A_20170409T105651_N0204_R094_T30UYC_20170409T110529_chip_8_33.npy	LW	1.52587890625e-05			Yes	No (Criterion 2 not met)
SWED	train/images/S2A_MSIL2A_20170409T105651_N0204_R094_T30UYC_20170409T110529_image_8_34.npy	train/labels/S2A_MSIL2A_20170409T105651_N0204_R094_T30UYC_20170409T110529_chip_8_34.npy	LW	0.0011749267578125			Yes	No (Criterion 2 not met)
SWED	train/images/S2A_MSIL2A_20170409T105651_N0204_R094_T30UYC_20170409T110529_image_8_35.npy	train/labels/S2A_MSIL2A_20170409T105651_N0204_R094_T30UYC_20170409T110529_chip_8_35.npy	LW	0.0029144287109375			Yes	No (Criterion 2 not met)
SWED	train/images/S2A_MSIL2A_20170409T105651_N0204_R094_T30UYC_20170409T110529_image_8_36.npy	train/labels/S2A_MSIL2A_20170409T105651_N0204_R094_T30UYC_20170409T110529_chip_8_36.npy	LW	0.0132904052734375	0.9258693208503208	0.2506887837676791	No	Yes
SWED	train/images/S2A_MSIL2A_20170409T105651_N0204_R094_T30UYC_20170409T110529_image_8_37.npy	train/labels/S2A_MSIL2A_20170409T105651_N0204_R094_T30UYC_20170409T110529_chip_8_37.npy	LW	0.2552947998046875	0.9568029144768276	-0.0625245167306989	No	Yes
SWED	train/images/S2A_MSIL2A_20170409T105651_N0204_R094_T30UYC_20170409T110529_image_8_38.npy	train/labels/S2A_MSIL2A_20170409T105651_N0204_R094_T30UYC_20170409T110529_chip_8_38.npy	LW	0.0186309814453125	0.9676869423701692	-0.1114696232553	No	Yes
SWED	train/images/S2A_MSIL2A_20170409T105651_N0204_R094_T30UYC_20170409T110529_image_8_39.npy	train/labels/S2A_MSIL2A_20170409T105651_N0204_R094_T30UYC_20170409T110529_chip_8_39.npy	LW	7.62939453125e-05			Yes	No (Criterion 2 not met)
SWED	train/images/S2A_MSIL2A_20170409T105651_N0204_R094_T30UYC_20170409T110529_image_8_4.npy	train/labels/S2A_MSIL2A_20170409T105651_N0204_R094_T30UYC_20170409T110529_chip_8_4.npy	LW	3.0517578125e-05			Yes	No (Criterion 2 not met)
SWED	train/images/S2A_MSIL2A_20170409T105651_N0204_R094_T30UYC_20170409T110529_image_8_40.npy	train/labels/S2A_MSIL2A_20170409T105651_N0204_R094_T30UYC_20170409T110529_chip_8_40.npy	LW	0.0005645751953125			Yes	No (Criterion 2 not met)
SWED	train/images/S2A_MSIL2A_20170409T105651_N0204_R094_T30UYC_20170409T110529_image_8_41.npy	train/labels/S2A_MSIL2A_20170409T105651_N0204_R094_T30UYC_20170409T110529_chip_8_41.npy	LW	0.0149383544921875	0.8925732415626815	-0.0609360560875712	No	Yes
SWED	train/images/S2A_MSIL2A_20170409T105651_N0204_R094_T30UYC_20170409T110529_image_8_5.npy	train/labels/S2A_MSIL2A_20170409T105651_N0204_R094_T30UYC_20170409T110529_chip_8_5.npy	LW	0.00872802734375	0.870236910806045	-0.000369804740702	No	Yes
SWED	train/images/S2A_MSIL2A_20170409T105651_N0204_R094_T30UYC_20170409T110529_image_8_6.npy	train/labels/S2A_MSIL2A_20170409T105651_N0204_R094_T30UYC_20170409T110529_chip_8_6.npy	LW	6.103515625e-05			Yes	No (Criterion 2 not met)
SWED	train/images/S2A_MSIL2A_20170409T105651_N0204_R094_T30UYC_20170409T110529_image_8_7.npy	train/labels/S2A_MSIL2A_20170409T105651_N0204_R094_T30UYC_20170409T110529_chip_8_7.npy	LW	0.0002593994140625			Yes	No (Criterion 2 not met)
SWED	train/images/S2A_MSIL2A_20170409T105651_N0204_R094_T30UYC_20170409T110529_image_8_8.npy	train/labels/S2A_MSIL2A_20170409T105651_N0204_R094_T30UYC_20170409T110529_chip_8_8.npy	LW	0.0018768310546875			Yes	No (Criterion 2 not met)
SWED	train/images/S2A_MSIL2A_20170409T105651_N0204_R094_T30UYC_20170409T110529_image_9_0.npy	train/labels/S2A_MSIL2A_20170409T105651_N0204_R094_T30UYC_20170409T110529_chip_9_0.npy	LW	0.0109405517578125	0.8514431831408826	-0.0148530770284547	No	Yes
SWED	train/images/S2A_MSIL2A_20170409T105651_N0204_R094_T30UYC_20170409T110529_image_9_1.npy	train/labels/S2A_MSIL2A_20170409T105651_N0204_R094_T30UYC_20170409T110529_chip_9_1.npy	LW	0.0027313232421875			Yes	No (Criterion 2 not met)
SWED	train/images/S2A_MSIL2A_20170409T105651_N0204_R094_T30UYC_20170409T110529_image_9_10.npy	train/labels/S2A_MSIL2A_20170409T105651_N0204_R094_T30UYC_20170409T110529_chip_9_10.npy	LW	0.0002593994140625			Yes	No (Criterion 2 not met)
SWED	train/images/S2A_MSIL2A_20170409T105651_N0204_R094_T30UYC_20170409T110529_image_9_11.npy	train/labels/S2A_MSIL2A_20170409T105651_N0204_R094_T30UYC_20170409T110529_chip_9_11.npy	LW	7.62939453125e-05			Yes	No (Criterion 2 not met)
SWED	train/images/S2A_MSIL2A_20170409T105651_N0204_R094_T30UYC_20170409T110529_image_9_12.npy	train/labels/S2A_MSIL2A_20170409T105651_N0204_R094_T30UYC_20170409T110529_chip_9_12.npy	LW	4.57763671875e-05			Yes	No (Criterion 2 not met)
SWED	train/images/S2A_MSIL2A_20170409T105651_N0204_R094_T30UYC_20170409T110529_image_9_13.npy	train/labels/S2A_MSIL2A_20170409T105651_N0204_R094_T30UYC_20170409T110529_chip_9_13.npy	LW	0.000762939453125			Yes	No (Criterion 2 not met)
SWED	train/images/S2A_MSIL2A_20170409T105651_N0204_R094_T30UYC_20170409T110529_image_9_14.npy	train/labels/S2A_MSIL2A_20170409T105651_N0204_R094_T30UYC_20170409T110529_chip_9_14.npy	LW	0.0009613037109375			Yes	No (Criterion 2 not met)
SWED	train/images/S2A_MSIL2A_20170409T105651_N0204_R094_T30UYC_20170409T110529_image_9_15.npy	train/labels/S2A_MSIL2A_20170409T105651_N0204_R094_T30UYC_20170409T110529_chip_9_15.npy	LW	0.0081939697265625	0.7584125521779628	-0.1138698961386503	No	Yes
SWED	train/images/S2A_MSIL2A_20170409T105651_N0204_R094_T30UYC_20170409T110529_image_9_16.npy	train/labels/S2A_MSIL2A_20170409T105651_N0204_R094_T30UYC_20170409T110529_chip_9_16.npy	LW	0.0003662109375			Yes	No (Criterion 2 not met)
SWED	train/images/S2A_MSIL2A_20170409T105651_N0204_R094_T30UYC_20170409T110529_image_9_17.npy	train/labels/S2A_MSIL2A_20170409T105651_N0204_R094_T30UYC_20170409T110529_chip_9_17.npy	LW	0.006103515625	0.702641136066563	-0.1203969917214703	No	Yes
SWED	train/images/S2A_MSIL2A_20170409T105651_N0204_R094_T30UYC_20170409T110529_image_9_19.npy	train/labels/S2A_MSIL2A_20170409T105651_N0204_R094_T30UYC_20170409T110529_chip_9_19.npy	LW	1.52587890625e-05			Yes	No (Criterion 2 not met)
SWED	train/images/S2A_MSIL2A_20170409T105651_N0204_R094_T30UYC_20170409T110529_image_9_2.npy	train/labels/S2A_MSIL2A_20170409T105651_N0204_R094_T30UYC_20170409T110529_chip_9_2.npy	LW	0.005340576171875	0.8817093912323981	0.1405849668787362	No	Yes
SWED	train/images/S2A_MSIL2A_20170409T105651_N0204_R094_T30UYC_20170409T110529_image_9_20.npy	train/labels/S2A_MSIL2A_20170409T105651_N0204_R094_T30UYC_20170409T110529_chip_9_20.npy	LW	0.006439208984375	0.6656528171195573	-0.150782942567579	No	Yes
SWED	train/images/S2A_MSIL2A_20170409T105651_N0204_R094_T30UYC_20170409T110529_image_9_21.npy	train/labels/S2A_MSIL2A_20170409T105651_N0204_R094_T30UYC_20170409T110529_chip_9_21.npy	LW	0.001495361328125			Yes	No (Criterion 2 not met)
SWED	train/images/S2A_MSIL2A_20170409T105651_N0204_R094_T30UYC_20170409T110529_image_9_22.npy	train/labels/S2A_MSIL2A_20170409T105651_N0204_R094_T30UYC_20170409T110529_chip_9_22.npy	LW	0.0002288818359375			Yes	No (Criterion 2 not met)
SWED	train/images/S2A_MSIL2A_20170409T105651_N0204_R094_T30UYC_20170409T110529_image_9_23.npy	train/labels/S2A_MSIL2A_20170409T105651_N0204_R094_T30UYC_20170409T110529_chip_9_23.npy	LW	6.103515625e-05			Yes	No (Criterion 2 not met)
SWED	train/images/S2A_MSIL2A_20170409T105651_N0204_R094_T30UYC_20170409T110529_image_9_24.npy	train/labels/S2A_MSIL2A_20170409T105651_N0204_R094_T30UYC_20170409T110529_chip_9_24.npy	LW	4.57763671875e-05			Yes	No (Criterion 2 not met)
SWED	train/images/S2A_MSIL2A_20170409T105651_N0204_R094_T30UYC_20170409T110529_image_9_25.npy	train/labels/S2A_MSIL2A_20170409T105651_N0204_R094_T30UYC_20170409T110529_chip_9_25.npy	LW	0.0006866455078125			Yes	No (Criterion 2 not met)
SWED	train/images/S2A_MSIL2A_20170409T105651_N0204_R094_T30UYC_20170409T110529_image_9_26.npy	train/labels/S2A_MSIL2A_20170409T105651_N0204_R094_T30UYC_20170409T110529_chip_9_26.npy	LW	0.000457763671875			Yes	No (Criterion 2 not met)
SWED	train/images/S2A_MSIL2A_20170409T105651_N0204_R094_T30UYC_20170409T110529_image_9_28.npy	train/labels/S2A_MSIL2A_20170409T105651_N0204_R094_T30UYC_20170409T110529_chip_9_28.npy	LW	0.0005645751953125			Yes	No (Criterion 2 not met)
SWED	train/images/S2A_MSIL2A_20170409T105651_N0204_R094_T30UYC_20170409T110529_image_9_29.npy	train/labels/S2A_MSIL2A_20170409T105651_N0204_R094_T30UYC_20170409T110529_chip_9_29.npy	LW	0.00030517578125			Yes	No (Criterion 2 not met)
SWED	train/images/S2A_MSIL2A_20170409T105651_N0204_R094_T30UYC_20170409T110529_image_9_3.npy	train/labels/S2A_MSIL2A_20170409T105651_N0204_R094_T30UYC_20170409T110529_chip_9_3.npy	LW	0.001251220703125			Yes	No (Criterion 2 not met)
SWED	train/images/S2A_MSIL2A_20170409T105651_N0204_R094_T30UYC_20170409T110529_image_9_30.npy	train/labels/S2A_MSIL2A_20170409T105651_N0204_R094_T30UYC_20170409T110529_chip_9_30.npy	LW	0.0020751953125			Yes	No (Criterion 2 not met)
SWED	train/images/S2A_MSIL2A_20170409T105651_N0204_R094_T30UYC_20170409T110529_image_9_31.npy	train/labels/S2A_MSIL2A_20170409T105651_N0204_R094_T30UYC_20170409T110529_chip_9_31.npy	LW	0.0002288818359375			Yes	No (Criterion 2 not met)
SWED	train/images/S2A_MSIL2A_20170409T105651_N0204_R094_T30UYC_20170409T110529_image_9_32.npy	train/labels/S2A_MSIL2A_20170409T105651_N0204_R094_T30UYC_20170409T110529_chip_9_32.npy	LW	0.0119781494140625	0.6803285214225346	0.1186672302065982	No	Yes
SWED	train/images/S2A_MSIL2A_20170409T105651_N0204_R094_T30UYC_20170409T110529_image_9_33.npy	train/labels/S2A_MSIL2A_20170409T105651_N0204_R094_T30UYC_20170409T110529_chip_9_33.npy	LW	0.015960693359375	0.8478791662883841	0.0924524670817584	No	Yes
SWED	train/images/S2A_MSIL2A_20170409T105651_N0204_R094_T30UYC_20170409T110529_image_9_34.npy	train/labels/S2A_MSIL2A_20170409T105651_N0204_R094_T30UYC_20170409T110529_chip_9_34.npy	LW	0.0009613037109375			Yes	No (Criterion 2 not met)
SWED	train/images/S2A_MSIL2A_20170409T105651_N0204_R094_T30UYC_20170409T110529_image_9_36.npy	train/labels/S2A_MSIL2A_20170409T105651_N0204_R094_T30UYC_20170409T110529_chip_9_36.npy	LW	0.01129150390625	0.6959660956828264	0.0582950416231494	No	Yes
SWED	train/images/S2A_MSIL2A_20170409T105651_N0204_R094_T30UYC_20170409T110529_image_9_37.npy	train/labels/S2A_MSIL2A_20170409T105651_N0204_R094_T30UYC_20170409T110529_chip_9_37.npy	LW	0.0911865234375	0.9525445558504448	-0.0246627131110098	No	Yes
SWED	train/images/S2A_MSIL2A_20170409T105651_N0204_R094_T30UYC_20170409T110529_image_9_38.npy	train/labels/S2A_MSIL2A_20170409T105651_N0204_R094_T30UYC_20170409T110529_chip_9_38.npy	LW	0.25830078125	0.9617784490404228	-0.1109152054784265	No	Yes
SWED	train/images/S2A_MSIL2A_20170409T105651_N0204_R094_T30UYC_20170409T110529_image_9_39.npy	train/labels/S2A_MSIL2A_20170409T105651_N0204_R094_T30UYC_20170409T110529_chip_9_39.npy	LW	0.0010833740234375			Yes	No (Criterion 2 not met)
SWED	train/images/S2A_MSIL2A_20170409T105651_N0204_R094_T30UYC_20170409T110529_image_9_40.npy	train/labels/S2A_MSIL2A_20170409T105651_N0204_R094_T30UYC_20170409T110529_chip_9_40.npy	LW	0.0041961669921875			Yes	No (Criterion 2 not met)
SWED	train/images/S2A_MSIL2A_20170409T105651_N0204_R094_T30UYC_20170409T110529_image_9_41.npy	train/labels/S2A_MSIL2A_20170409T105651_N0204_R094_T30UYC_20170409T110529_chip_9_41.npy	LW	0.5114593505859375	0.9610654728640812	0.1314007254779523	No	Yes
SWED	train/images/S2A_MSIL2A_20170409T105651_N0204_R094_T30UYC_20170409T110529_image_9_5.npy	train/labels/S2A_MSIL2A_20170409T105651_N0204_R094_T30UYC_20170409T110529_chip_9_5.npy	LW	0.0008087158203125			Yes	No (Criterion 2 not met)
SWED	train/images/S2A_MSIL2A_20170409T105651_N0204_R094_T30UYC_20170409T110529_image_9_6.npy	train/labels/S2A_MSIL2A_20170409T105651_N0204_R094_T30UYC_20170409T110529_chip_9_6.npy	LW	0.0007171630859375			Yes	No (Criterion 2 not met)
SWED	train/images/S2A_MSIL2A_20170409T105651_N0204_R094_T30UYC_20170409T110529_image_9_7.npy	train/labels/S2A_MSIL2A_20170409T105651_N0204_R094_T30UYC_20170409T110529_chip_9_7.npy	LW	0.000640869140625			Yes	No (Criterion 2 not met)
SWED	train/images/S2A_MSIL2A_20170409T105651_N0204_R094_T30UYC_20170409T110529_image_9_8.npy	train/labels/S2A_MSIL2A_20170409T105651_N0204_R094_T30UYC_20170409T110529_chip_9_8.npy	LW	0.000152587890625			Yes	No (Criterion 2 not met)
SWED	train/images/S2A_MSIL2A_20170529T092031_N0205_R093_T34RCU_20170529T092936_image_0_38.npy	train/labels/S2A_MSIL2A_20170529T092031_N0205_R093_T34RCU_20170529T092936_chip_0_38.npy	LW	0.7915802001953125	0.9916856549121148	-0.0112385772211695	No	Yes
SWED	train/images/S2A_MSIL2A_20170529T092031_N0205_R093_T34RCU_20170529T092936_image_0_39.npy	train/labels/S2A_MSIL2A_20170529T092031_N0205_R093_T34RCU_20170529T092936_chip_0_39.npy	LW	0.0185089111328125	0.9929572853165218	0.0679329895788483	No	Yes
SWED	train/images/S2A_MSIL2A_20170529T092031_N0205_R093_T34RCU_20170529T092936_image_10_25.npy	train/labels/S2A_MSIL2A_20170529T092031_N0205_R093_T34RCU_20170529T092936_chip_10_25.npy	LW	0.9999847412109376			Yes	No (Criterion 2 not met)
SWED	train/images/S2A_MSIL2A_20170529T092031_N0205_R093_T34RCU_20170529T092936_image_10_29.npy	train/labels/S2A_MSIL2A_20170529T092031_N0205_R093_T34RCU_20170529T092936_chip_10_29.npy	LW	0.7478179931640625	0.9925383523601696	-0.0526067164016861	No	Yes
SWED	train/images/S2A_MSIL2A_20170529T092031_N0205_R093_T34RCU_20170529T092936_image_10_30.npy	train/labels/S2A_MSIL2A_20170529T092031_N0205_R093_T34RCU_20170529T092936_chip_10_30.npy	LW	0.0491790771484375	0.9901117661723114	0.0548125295878759	No	Yes
SWED	train/images/S2A_MSIL2A_20170529T092031_N0205_R093_T34RCU_20170529T092936_image_11_28.npy	train/labels/S2A_MSIL2A_20170529T092031_N0205_R093_T34RCU_20170529T092936_chip_11_28.npy	LW	0.6640777587890625	0.9919583139070112	-0.0437132292552508	No	Yes
SWED	train/images/S2A_MSIL2A_20170529T092031_N0205_R093_T34RCU_20170529T092936_image_11_29.npy	train/labels/S2A_MSIL2A_20170529T092031_N0205_R093_T34RCU_20170529T092936_chip_11_29.npy	LW	0.104461669921875	0.936919949203774	-0.0610578423375431	No	Yes
SWED	train/images/S2A_MSIL2A_20170529T092031_N0205_R093_T34RCU_20170529T092936_image_11_30.npy	train/labels/S2A_MSIL2A_20170529T092031_N0205_R093_T34RCU_20170529T092936_chip_11_30.npy	LW	0.0040283203125			Yes	No (Criterion 2 not met)
SWED	train/images/S2A_MSIL2A_20170529T092031_N0205_R093_T34RCU_20170529T092936_image_12_24.npy	train/labels/S2A_MSIL2A_20170529T092031_N0205_R093_T34RCU_20170529T092936_chip_12_24.npy	LW	0.999969482421875			Yes	No (Criterion 2 not met)
SWED	train/images/S2A_MSIL2A_20170529T092031_N0205_R093_T34RCU_20170529T092936_image_12_26.npy	train/labels/S2A_MSIL2A_20170529T092031_N0205_R093_T34RCU_20170529T092936_chip_12_26.npy	LW	0.9670257568359376	0.97592170472028	-0.0697257488073654	No	Yes
SWED	train/images/S2A_MSIL2A_20170529T092031_N0205_R093_T34RCU_20170529T092936_image_12_27.npy	train/labels/S2A_MSIL2A_20170529T092031_N0205_R093_T34RCU_20170529T092936_chip_12_27.npy	LW	0.302825927734375	0.9915816299898036	-0.0699525548260229	No	Yes
SWED	train/images/S2A_MSIL2A_20170529T092031_N0205_R093_T34RCU_20170529T092936_image_12_28.npy	train/labels/S2A_MSIL2A_20170529T092031_N0205_R093_T34RCU_20170529T092936_chip_12_28.npy	LW	0.000823974609375			Yes	No (Criterion 2 not met)
SWED	train/images/S2A_MSIL2A_20170529T092031_N0205_R093_T34RCU_20170529T092936_image_12_30.npy	train/labels/S2A_MSIL2A_20170529T092031_N0205_R093_T34RCU_20170529T092936_chip_12_30.npy	LW	4.57763671875e-05			Yes	No (Criterion 2 not met)
SWED	train/images/S2A_MSIL2A_20170529T092031_N0205_R093_T34RCU_20170529T092936_image_13_23.npy	train/labels/S2A_MSIL2A_20170529T092031_N0205_R093_T34RCU_20170529T092936_chip_13_23.npy	LW	0.8544464111328125	0.9906309101472206	-0.065912959989098	No	Yes
SWED	train/images/S2A_MSIL2A_20170529T092031_N0205_R093_T34RCU_20170529T092936_image_13_24.npy	train/labels/S2A_MSIL2A_20170529T092031_N0205_R093_T34RCU_20170529T092936_chip_13_24.npy	LW	0.4539031982421875	0.9866709147416708	-0.0207440862791964	No	Yes
SWED	train/images/S2A_MSIL2A_20170529T092031_N0205_R093_T34RCU_20170529T092936_image_13_25.npy	train/labels/S2A_MSIL2A_20170529T092031_N0205_R093_T34RCU_20170529T092936_chip_13_25.npy	LW	0.585205078125	0.9751459973781416	-0.0244020555312304	No	Yes
SWED	train/images/S2A_MSIL2A_20170529T092031_N0205_R093_T34RCU_20170529T092936_image_13_26.npy	train/labels/S2A_MSIL2A_20170529T092031_N0205_R093_T34RCU_20170529T092936_chip_13_26.npy	LW	0.2359771728515625	0.9904393204030486	0.0117410158367658	No	Yes
SWED	train/images/S2A_MSIL2A_20170529T092031_N0205_R093_T34RCU_20170529T092936_image_13_27.npy	train/labels/S2A_MSIL2A_20170529T092031_N0205_R093_T34RCU_20170529T092936_chip_13_27.npy	LW	0.0002593994140625			Yes	No (Criterion 2 not met)
SWED	train/images/S2A_MSIL2A_20170529T092031_N0205_R093_T34RCU_20170529T092936_image_14_0.npy	train/labels/S2A_MSIL2A_20170529T092031_N0205_R093_T34RCU_20170529T092936_chip_14_0.npy	LW	0.99993896484375			Yes	No (Criterion 2 not met)
SWED	train/images/S2A_MSIL2A_20170529T092031_N0205_R093_T34RCU_20170529T092936_image_14_21.npy	train/labels/S2A_MSIL2A_20170529T092031_N0205_R093_T34RCU_20170529T092936_chip_14_21.npy	LW	0.979278564453125	0.9715900754644176	-0.0825381140734197	No	Yes
SWED	train/images/S2A_MSIL2A_20170529T092031_N0205_R093_T34RCU_20170529T092936_image_14_22.npy	train/labels/S2A_MSIL2A_20170529T092031_N0205_R093_T34RCU_20170529T092936_chip_14_22.npy	LW	0.674346923828125	0.9917896891201764	-0.0057322105498688	No	Yes
SWED	train/images/S2A_MSIL2A_20170529T092031_N0205_R093_T34RCU_20170529T092936_image_14_23.npy	train/labels/S2A_MSIL2A_20170529T092031_N0205_R093_T34RCU_20170529T092936_chip_14_23.npy	LW	0.35107421875	0.9867009869519168	0.0393520757058445	No	Yes
SWED	train/images/S2A_MSIL2A_20170529T092031_N0205_R093_T34RCU_20170529T092936_image_14_24.npy	train/labels/S2A_MSIL2A_20170529T092031_N0205_R093_T34RCU_20170529T092936_chip_14_24.npy	LW	0.0008392333984375			Yes	No (Criterion 2 not met)
SWED	train/images/S2A_MSIL2A_20170529T092031_N0205_R093_T34RCU_20170529T092936_image_14_25.npy	train/labels/S2A_MSIL2A_20170529T092031_N0205_R093_T34RCU_20170529T092936_chip_14_25.npy	LW	0.0017852783203125			Yes	No (Criterion 2 not met)
SWED	train/images/S2A_MSIL2A_20170529T092031_N0205_R093_T34RCU_20170529T092936_image_14_26.npy	train/labels/S2A_MSIL2A_20170529T092031_N0205_R093_T34RCU_20170529T092936_chip_14_26.npy	LW	0.0017242431640625			Yes	No (Criterion 2 not met)
SWED	train/images/S2A_MSIL2A_20170529T092031_N0205_R093_T34RCU_20170529T092936_image_15_20.npy	train/labels/S2A_MSIL2A_20170529T092031_N0205_R093_T34RCU_20170529T092936_chip_15_20.npy	LW	0.7649383544921875	0.9875897721160378	-0.0478758060168183	No	Yes
SWED	train/images/S2A_MSIL2A_20170529T092031_N0205_R093_T34RCU_20170529T092936_image_15_21.npy	train/labels/S2A_MSIL2A_20170529T092031_N0205_R093_T34RCU_20170529T092936_chip_15_21.npy	LW	0.1742401123046875	0.9919077872897176	0.029814921394239	No	Yes
SWED	train/images/S2A_MSIL2A_20170529T092031_N0205_R093_T34RCU_20170529T092936_image_15_22.npy	train/labels/S2A_MSIL2A_20170529T092031_N0205_R093_T34RCU_20170529T092936_chip_15_22.npy	LW	0.233154296875	0.902688917122552	0.3854399675805967	No	Yes
SWED	train/images/S2A_MSIL2A_20170529T092031_N0205_R093_T34RCU_20170529T092936_image_15_23.npy	train/labels/S2A_MSIL2A_20170529T092031_N0205_R093_T34RCU_20170529T092936_chip_15_23.npy	LW	0.141754150390625	0.9953694153497606	0.380369947046605	No	Yes
SWED	train/images/S2A_MSIL2A_20170529T092031_N0205_R093_T34RCU_20170529T092936_image_15_24.npy	train/labels/S2A_MSIL2A_20170529T092031_N0205_R093_T34RCU_20170529T092936_chip_15_24.npy	LW	1.52587890625e-05			Yes	No (Criterion 2 not met)
SWED	train/images/S2A_MSIL2A_20170529T092031_N0205_R093_T34RCU_20170529T092936_image_15_25.npy	train/labels/S2A_MSIL2A_20170529T092031_N0205_R093_T34RCU_20170529T092936_chip_15_25.npy	LW	0.0031280517578125			Yes	No (Criterion 2 not met)
SWED	train/images/S2A_MSIL2A_20170529T092031_N0205_R093_T34RCU_20170529T092936_image_15_26.npy	train/labels/S2A_MSIL2A_20170529T092031_N0205_R093_T34RCU_20170529T092936_chip_15_26.npy	LW	0.0042572021484375			Yes	No (Criterion 2 not met)
SWED	train/images/S2A_MSIL2A_20170529T092031_N0205_R093_T34RCU_20170529T092936_image_16_18.npy	train/labels/S2A_MSIL2A_20170529T092031_N0205_R093_T34RCU_20170529T092936_chip_16_18.npy	LW	0.8593292236328125	0.9867080050403548	-0.0360106956155676	No	Yes
SWED	train/images/S2A_MSIL2A_20170529T092031_N0205_R093_T34RCU_20170529T092936_image_16_19.npy	train/labels/S2A_MSIL2A_20170529T092031_N0205_R093_T34RCU_20170529T092936_chip_16_19.npy	LW	0.3300933837890625	0.991778976375009	0.0121624348203323	No	Yes
SWED	train/images/S2A_MSIL2A_20170529T092031_N0205_R093_T34RCU_20170529T092936_image_16_20.npy	train/labels/S2A_MSIL2A_20170529T092031_N0205_R093_T34RCU_20170529T092936_chip_16_20.npy	LW	0.0024261474609375			Yes	No (Criterion 2 not met)
SWED	train/images/S2A_MSIL2A_20170529T092031_N0205_R093_T34RCU_20170529T092936_image_16_22.npy	train/labels/S2A_MSIL2A_20170529T092031_N0205_R093_T34RCU_20170529T092936_chip_16_22.npy	LW	0.0001220703125			Yes	No (Criterion 2 not met)
SWED	train/images/S2A_MSIL2A_20170529T092031_N0205_R093_T34RCU_20170529T092936_image_16_24.npy	train/labels/S2A_MSIL2A_20170529T092031_N0205_R093_T34RCU_20170529T092936_chip_16_24.npy	LW	4.57763671875e-05			Yes	No (Criterion 2 not met)
SWED	train/images/S2A_MSIL2A_20170529T092031_N0205_R093_T34RCU_20170529T092936_image_17_0.npy	train/labels/S2A_MSIL2A_20170529T092031_N0205_R093_T34RCU_20170529T092936_chip_17_0.npy	LW	0.9987945556640624			Yes	No (Criterion 2 not met)
SWED	train/images/S2A_MSIL2A_20170529T092031_N0205_R093_T34RCU_20170529T092936_image_17_16.npy	train/labels/S2A_MSIL2A_20170529T092031_N0205_R093_T34RCU_20170529T092936_chip_17_16.npy	LW	0.890289306640625	0.9847999545135122	-0.0173965236609822	No	Yes
SWED	train/images/S2A_MSIL2A_20170529T092031_N0205_R093_T34RCU_20170529T092936_image_17_17.npy	train/labels/S2A_MSIL2A_20170529T092031_N0205_R093_T34RCU_20170529T092936_chip_17_17.npy	LW	0.442962646484375	0.992980426196716	0.0026145702848014	No	Yes
SWED	train/images/S2A_MSIL2A_20170529T092031_N0205_R093_T34RCU_20170529T092936_image_17_18.npy	train/labels/S2A_MSIL2A_20170529T092031_N0205_R093_T34RCU_20170529T092936_chip_17_18.npy	LW	0.028076171875	0.998050086686803	0.2110700720987202	No	Yes
SWED	train/images/S2A_MSIL2A_20170529T092031_N0205_R093_T34RCU_20170529T092936_image_17_20.npy	train/labels/S2A_MSIL2A_20170529T092031_N0205_R093_T34RCU_20170529T092936_chip_17_20.npy	LW	3.0517578125e-05			Yes	No (Criterion 2 not met)
SWED	train/images/S2A_MSIL2A_20170529T092031_N0205_R093_T34RCU_20170529T092936_image_17_22.npy	train/labels/S2A_MSIL2A_20170529T092031_N0205_R093_T34RCU_20170529T092936_chip_17_22.npy	LW	1.52587890625e-05			Yes	No (Criterion 2 not met)
SWED	train/images/S2A_MSIL2A_20170529T092031_N0205_R093_T34RCU_20170529T092936_image_18_0.npy	train/labels/S2A_MSIL2A_20170529T092031_N0205_R093_T34RCU_20170529T092936_chip_18_0.npy	LW	0.3329620361328125	0.9955129804735304	0.0750879697907634	No	Yes
SWED	train/images/S2A_MSIL2A_20170529T092031_N0205_R093_T34RCU_20170529T092936_image_18_1.npy	train/labels/S2A_MSIL2A_20170529T092031_N0205_R093_T34RCU_20170529T092936_chip_18_1.npy	LW	0.8340606689453125	0.9910271068532353	0.0562044740984637	No	Yes
SWED	train/images/S2A_MSIL2A_20170529T092031_N0205_R093_T34RCU_20170529T092936_image_18_13.npy	train/labels/S2A_MSIL2A_20170529T092031_N0205_R093_T34RCU_20170529T092936_chip_18_13.npy	LW	0.9122467041015624	0.9866600512243452	-0.0791954525757843	No	Yes
SWED	train/images/S2A_MSIL2A_20170529T092031_N0205_R093_T34RCU_20170529T092936_image_18_14.npy	train/labels/S2A_MSIL2A_20170529T092031_N0205_R093_T34RCU_20170529T092936_chip_18_14.npy	LW	0.6140594482421875	0.996049290430566	-0.0491080654464443	No	Yes
SWED	train/images/S2A_MSIL2A_20170529T092031_N0205_R093_T34RCU_20170529T092936_image_18_15.npy	train/labels/S2A_MSIL2A_20170529T092031_N0205_R093_T34RCU_20170529T092936_chip_18_15.npy	LW	0.2806243896484375	0.9961171878775198	-0.0141011620960807	No	Yes
SWED	train/images/S2A_MSIL2A_20170529T092031_N0205_R093_T34RCU_20170529T092936_image_18_16.npy	train/labels/S2A_MSIL2A_20170529T092031_N0205_R093_T34RCU_20170529T092936_chip_18_16.npy	LW	0.0131683349609375	0.9809949334508186	0.0236135882977507	No	Yes
SWED	train/images/S2A_MSIL2A_20170529T092031_N0205_R093_T34RCU_20170529T092936_image_18_17.npy	train/labels/S2A_MSIL2A_20170529T092031_N0205_R093_T34RCU_20170529T092936_chip_18_17.npy	LW	0.0223388671875	0.7366030786300768	-0.1032264190375239	No	Yes
SWED	train/images/S2A_MSIL2A_20170529T092031_N0205_R093_T34RCU_20170529T092936_image_18_18.npy	train/labels/S2A_MSIL2A_20170529T092031_N0205_R093_T34RCU_20170529T092936_chip_18_18.npy	LW	0.0019989013671875			Yes	No (Criterion 2 not met)
SWED	train/images/S2A_MSIL2A_20170529T092031_N0205_R093_T34RCU_20170529T092936_image_18_19.npy	train/labels/S2A_MSIL2A_20170529T092031_N0205_R093_T34RCU_20170529T092936_chip_18_19.npy	LW	1.52587890625e-05			Yes	No (Criterion 2 not met)
SWED	train/images/S2A_MSIL2A_20170529T092031_N0205_R093_T34RCU_20170529T092936_image_18_2.npy	train/labels/S2A_MSIL2A_20170529T092031_N0205_R093_T34RCU_20170529T092936_chip_18_2.npy	LW	0.99993896484375			Yes	No (Criterion 2 not met)
SWED	train/images/S2A_MSIL2A_20170529T092031_N0205_R093_T34RCU_20170529T092936_image_18_7.npy	train/labels/S2A_MSIL2A_20170529T092031_N0205_R093_T34RCU_20170529T092936_chip_18_7.npy	LW	0.999725341796875			Yes	No (Criterion 2 not met)
SWED	train/images/S2A_MSIL2A_20170529T092031_N0205_R093_T34RCU_20170529T092936_image_19_10.npy	train/labels/S2A_MSIL2A_20170529T092031_N0205_R093_T34RCU_20170529T092936_chip_19_10.npy	LW	0.566009521484375	0.9922984801061622	-0.0211398501811159	No	Yes
SWED	train/images/S2A_MSIL2A_20170529T092031_N0205_R093_T34RCU_20170529T092936_image_19_11.npy	train/labels/S2A_MSIL2A_20170529T092031_N0205_R093_T34RCU_20170529T092936_chip_19_11.npy	LW	0.37811279296875	0.9916929577568416	-0.0336379871818325	No	Yes
SWED	train/images/S2A_MSIL2A_20170529T092031_N0205_R093_T34RCU_20170529T092936_image_19_12.npy	train/labels/S2A_MSIL2A_20170529T092031_N0205_R093_T34RCU_20170529T092936_chip_19_12.npy	LW	0.1395111083984375	0.9863401366769732	-0.0234731893148207	No	Yes
SWED	train/images/S2A_MSIL2A_20170529T092031_N0205_R093_T34RCU_20170529T092936_image_19_13.npy	train/labels/S2A_MSIL2A_20170529T092031_N0205_R093_T34RCU_20170529T092936_chip_19_13.npy	LW	0.004669189453125			Yes	No (Criterion 2 not met)
SWED	train/images/S2A_MSIL2A_20170529T092031_N0205_R093_T34RCU_20170529T092936_image_19_15.npy	train/labels/S2A_MSIL2A_20170529T092031_N0205_R093_T34RCU_20170529T092936_chip_19_15.npy	LW	0.0005645751953125			Yes	No (Criterion 2 not met)
SWED	train/images/S2A_MSIL2A_20170529T092031_N0205_R093_T34RCU_20170529T092936_image_19_16.npy	train/labels/S2A_MSIL2A_20170529T092031_N0205_R093_T34RCU_20170529T092936_chip_19_16.npy	LW	0.01708984375	0.6717815346726737	0.0382550528111151	No	Yes
SWED	train/images/S2A_MSIL2A_20170529T092031_N0205_R093_T34RCU_20170529T092936_image_19_17.npy	train/labels/S2A_MSIL2A_20170529T092031_N0205_R093_T34RCU_20170529T092936_chip_19_17.npy	LW	0.006561279296875	0.7465910373176433	-0.1566521334606095	No	Yes
SWED	train/images/S2A_MSIL2A_20170529T092031_N0205_R093_T34RCU_20170529T092936_image_19_2.npy	train/labels/S2A_MSIL2A_20170529T092031_N0205_R093_T34RCU_20170529T092936_chip_19_2.npy	LW	0.122894287109375	0.9922590457460544	0.1077333257651096	No	Yes
SWED	train/images/S2A_MSIL2A_20170529T092031_N0205_R093_T34RCU_20170529T092936_image_19_3.npy	train/labels/S2A_MSIL2A_20170529T092031_N0205_R093_T34RCU_20170529T092936_chip_19_3.npy	LW	0.300689697265625	0.9955131367181403	0.0954347947305886	No	Yes
SWED	train/images/S2A_MSIL2A_20170529T092031_N0205_R093_T34RCU_20170529T092936_image_19_4.npy	train/labels/S2A_MSIL2A_20170529T092031_N0205_R093_T34RCU_20170529T092936_chip_19_4.npy	LW	0.4244537353515625	0.9942427256561406	0.0860955619690509	No	Yes
SWED	train/images/S2A_MSIL2A_20170529T092031_N0205_R093_T34RCU_20170529T092936_image_19_5.npy	train/labels/S2A_MSIL2A_20170529T092031_N0205_R093_T34RCU_20170529T092936_chip_19_5.npy	LW	0.5135345458984375	0.9947908242708794	0.042686052519964	No	Yes
SWED	train/images/S2A_MSIL2A_20170529T092031_N0205_R093_T34RCU_20170529T092936_image_19_6.npy	train/labels/S2A_MSIL2A_20170529T092031_N0205_R093_T34RCU_20170529T092936_chip_19_6.npy	LW	0.475372314453125	0.9964277647529064	0.059688294117126	No	Yes
SWED	train/images/S2A_MSIL2A_20170529T092031_N0205_R093_T34RCU_20170529T092936_image_19_7.npy	train/labels/S2A_MSIL2A_20170529T092031_N0205_R093_T34RCU_20170529T092936_chip_19_7.npy	LW	0.4525604248046875	0.9946880230496064	0.0042589514471893	No	Yes
SWED	train/images/S2A_MSIL2A_20170529T092031_N0205_R093_T34RCU_20170529T092936_image_19_8.npy	train/labels/S2A_MSIL2A_20170529T092031_N0205_R093_T34RCU_20170529T092936_chip_19_8.npy	LW	0.5478973388671875	0.9950841016809596	0.0100811510215364	No	Yes
SWED	train/images/S2A_MSIL2A_20170529T092031_N0205_R093_T34RCU_20170529T092936_image_19_9.npy	train/labels/S2A_MSIL2A_20170529T092031_N0205_R093_T34RCU_20170529T092936_chip_19_9.npy	LW	0.63726806640625	0.993947353388562	-0.016404827789544	No	Yes
SWED	train/images/S2A_MSIL2A_20170529T092031_N0205_R093_T34RCU_20170529T092936_image_1_37.npy	train/labels/S2A_MSIL2A_20170529T092031_N0205_R093_T34RCU_20170529T092936_chip_1_37.npy	LW	0.9842071533203124	0.9695681580085692	-0.057898374198695	No	Yes
SWED	train/images/S2A_MSIL2A_20170529T092031_N0205_R093_T34RCU_20170529T092936_image_1_38.npy	train/labels/S2A_MSIL2A_20170529T092031_N0205_R093_T34RCU_20170529T092936_chip_1_38.npy	LW	0.1916656494140625	0.9944751821441804	0.0725334448964291	No	Yes
SWED	train/images/S2A_MSIL2A_20170529T092031_N0205_R093_T34RCU_20170529T092936_image_20_0.npy	train/labels/S2A_MSIL2A_20170529T092031_N0205_R093_T34RCU_20170529T092936_chip_20_0.npy	LW	0.00830078125	0.9623104545412748	-0.0235272703150283	No	Yes
SWED	train/images/S2A_MSIL2A_20170529T092031_N0205_R093_T34RCU_20170529T092936_image_20_11.npy	train/labels/S2A_MSIL2A_20170529T092031_N0205_R093_T34RCU_20170529T092936_chip_20_11.npy	LW	7.62939453125e-05			Yes	No (Criterion 2 not met)
SWED	train/images/S2A_MSIL2A_20170529T092031_N0205_R093_T34RCU_20170529T092936_image_20_15.npy	train/labels/S2A_MSIL2A_20170529T092031_N0205_R093_T34RCU_20170529T092936_chip_20_15.npy	LW	0.000213623046875			Yes	No (Criterion 2 not met)
SWED	train/images/S2A_MSIL2A_20170529T092031_N0205_R093_T34RCU_20170529T092936_image_20_16.npy	train/labels/S2A_MSIL2A_20170529T092031_N0205_R093_T34RCU_20170529T092936_chip_20_16.npy	LW	1.52587890625e-05			Yes	No (Criterion 2 not met)
SWED	train/images/S2A_MSIL2A_20170529T092031_N0205_R093_T34RCU_20170529T092936_image_20_2.npy	train/labels/S2A_MSIL2A_20170529T092031_N0205_R093_T34RCU_20170529T092936_chip_20_2.npy	LW	3.0517578125e-05			Yes	No (Criterion 2 not met)
SWED	train/images/S2A_MSIL2A_20170529T092031_N0205_R093_T34RCU_20170529T092936_image_21_1.npy	train/labels/S2A_MSIL2A_20170529T092031_N0205_R093_T34RCU_20170529T092936_chip_21_1.npy	LW	0.0003662109375			Yes	No (Criterion 2 not met)
SWED	train/images/S2A_MSIL2A_20170529T092031_N0205_R093_T34RCU_20170529T092936_image_21_2.npy	train/labels/S2A_MSIL2A_20170529T092031_N0205_R093_T34RCU_20170529T092936_chip_21_2.npy	LW	0.007537841796875	0.934370522865029	-0.0907544423809221	No	Yes
SWED	train/images/S2A_MSIL2A_20170529T092031_N0205_R093_T34RCU_20170529T092936_image_22_2.npy	train/labels/S2A_MSIL2A_20170529T092031_N0205_R093_T34RCU_20170529T092936_chip_22_2.npy	LW	3.0517578125e-05			Yes	No (Criterion 2 not met)
SWED	train/images/S2A_MSIL2A_20170529T092031_N0205_R093_T34RCU_20170529T092936_image_22_6.npy	train/labels/S2A_MSIL2A_20170529T092031_N0205_R093_T34RCU_20170529T092936_chip_22_6.npy	LW	0.0038909912109375			Yes	No (Criterion 2 not met)
SWED	train/images/S2A_MSIL2A_20170529T092031_N0205_R093_T34RCU_20170529T092936_image_23_4.npy	train/labels/S2A_MSIL2A_20170529T092031_N0205_R093_T34RCU_20170529T092936_chip_23_4.npy	LW	0.0008697509765625			Yes	No (Criterion 2 not met)
SWED	train/images/S2A_MSIL2A_20170529T092031_N0205_R093_T34RCU_20170529T092936_image_23_9.npy	train/labels/S2A_MSIL2A_20170529T092031_N0205_R093_T34RCU_20170529T092936_chip_23_9.npy	LW	0.00042724609375			Yes	No (Criterion 2 not met)
SWED	train/images/S2A_MSIL2A_20170529T092031_N0205_R093_T34RCU_20170529T092936_image_2_37.npy	train/labels/S2A_MSIL2A_20170529T092031_N0205_R093_T34RCU_20170529T092936_chip_2_37.npy	LW	0.480926513671875	0.9924814846321136	-0.0111874061559118	No	Yes
SWED	train/images/S2A_MSIL2A_20170529T092031_N0205_R093_T34RCU_20170529T092936_image_30_0.npy	train/labels/S2A_MSIL2A_20170529T092031_N0205_R093_T34RCU_20170529T092936_chip_30_0.npy	LW	0.001007080078125			Yes	No (Criterion 2 not met)
SWED	train/images/S2A_MSIL2A_20170529T092031_N0205_R093_T34RCU_20170529T092936_image_34_0.npy	train/labels/S2A_MSIL2A_20170529T092031_N0205_R093_T34RCU_20170529T092936_chip_34_0.npy	LW	4.57763671875e-05			Yes	No (Criterion 2 not met)
SWED	train/images/S2A_MSIL2A_20170529T092031_N0205_R093_T34RCU_20170529T092936_image_35_0.npy	train/labels/S2A_MSIL2A_20170529T092031_N0205_R093_T34RCU_20170529T092936_chip_35_0.npy	LW	6.103515625e-05			Yes	No (Criterion 2 not met)
SWED	train/images/S2A_MSIL2A_20170529T092031_N0205_R093_T34RCU_20170529T092936_image_38_30.npy	train/labels/S2A_MSIL2A_20170529T092031_N0205_R093_T34RCU_20170529T092936_chip_38_30.npy	LW	0.0040435791015625			Yes	No (Criterion 2 not met)
SWED	train/images/S2A_MSIL2A_20170529T092031_N0205_R093_T34RCU_20170529T092936_image_39_29.npy	train/labels/S2A_MSIL2A_20170529T092031_N0205_R093_T34RCU_20170529T092936_chip_39_29.npy	LW	0.001220703125			Yes	No (Criterion 2 not met)
SWED	train/images/S2A_MSIL2A_20170529T092031_N0205_R093_T34RCU_20170529T092936_image_39_30.npy	train/labels/S2A_MSIL2A_20170529T092031_N0205_R093_T34RCU_20170529T092936_chip_39_30.npy	LW	0.0018463134765625			Yes	No (Criterion 2 not met)
SWED	train/images/S2A_MSIL2A_20170529T092031_N0205_R093_T34RCU_20170529T092936_image_39_31.npy	train/labels/S2A_MSIL2A_20170529T092031_N0205_R093_T34RCU_20170529T092936_chip_39_31.npy	LW	0.0018310546875			Yes	No (Criterion 2 not met)
SWED	train/images/S2A_MSIL2A_20170529T092031_N0205_R093_T34RCU_20170529T092936_image_39_32.npy	train/labels/S2A_MSIL2A_20170529T092031_N0205_R093_T34RCU_20170529T092936_chip_39_32.npy	LW	0.0124969482421875	0.62882683628	-0.1709308163901868	Yes	No (Criterion 3 not met)
SWED	train/images/S2A_MSIL2A_20170529T092031_N0205_R093_T34RCU_20170529T092936_image_3_36.npy	train/labels/S2A_MSIL2A_20170529T092031_N0205_R093_T34RCU_20170529T092936_chip_3_36.npy	LW	0.6658935546875	0.9902848314548388	-0.0195836994167874	No	Yes
SWED	train/images/S2A_MSIL2A_20170529T092031_N0205_R093_T34RCU_20170529T092936_image_3_37.npy	train/labels/S2A_MSIL2A_20170529T092031_N0205_R093_T34RCU_20170529T092936_chip_3_37.npy	LW	0.0052032470703125	0.9985303423961136	0.2709900940647827	No	Yes
SWED	train/images/S2A_MSIL2A_20170529T092031_N0205_R093_T34RCU_20170529T092936_image_40_24.npy	train/labels/S2A_MSIL2A_20170529T092031_N0205_R093_T34RCU_20170529T092936_chip_40_24.npy	LW	4.57763671875e-05			Yes	No (Criterion 2 not met)
SWED	train/images/S2A_MSIL2A_20170529T092031_N0205_R093_T34RCU_20170529T092936_image_40_30.npy	train/labels/S2A_MSIL2A_20170529T092031_N0205_R093_T34RCU_20170529T092936_chip_40_30.npy	LW	0.0003662109375			Yes	No (Criterion 2 not met)
SWED	train/images/S2A_MSIL2A_20170529T092031_N0205_R093_T34RCU_20170529T092936_image_40_31.npy	train/labels/S2A_MSIL2A_20170529T092031_N0205_R093_T34RCU_20170529T092936_chip_40_31.npy	LW	0.0059814453125	0.49700927734375	-0.1149766652524395	Yes	No (Criterion 3 not met)
SWED	train/images/S2A_MSIL2A_20170529T092031_N0205_R093_T34RCU_20170529T092936_image_40_32.npy	train/labels/S2A_MSIL2A_20170529T092031_N0205_R093_T34RCU_20170529T092936_chip_40_32.npy	LW	1.52587890625e-05			Yes	No (Criterion 2 not met)
SWED	train/images/S2A_MSIL2A_20170529T092031_N0205_R093_T34RCU_20170529T092936_image_41_31.npy	train/labels/S2A_MSIL2A_20170529T092031_N0205_R093_T34RCU_20170529T092936_chip_41_31.npy	LW	3.0517578125e-05			Yes	No (Criterion 2 not met)
SWED	train/images/S2A_MSIL2A_20170529T092031_N0205_R093_T34RCU_20170529T092936_image_41_32.npy	train/labels/S2A_MSIL2A_20170529T092031_N0205_R093_T34RCU_20170529T092936_chip_41_32.npy	LW	0.006500244140625	0.4967498779296875	-0.1197357555739059	Yes	No (Criterion 3 not met)
SWED	train/images/S2A_MSIL2A_20170529T092031_N0205_R093_T34RCU_20170529T092936_image_41_33.npy	train/labels/S2A_MSIL2A_20170529T092031_N0205_R093_T34RCU_20170529T092936_chip_41_33.npy	LW	0.0167999267578125	0.6616771657070498	-0.1498093083640696	No	Yes
SWED	train/images/S2A_MSIL2A_20170529T092031_N0205_R093_T34RCU_20170529T092936_image_41_35.npy	train/labels/S2A_MSIL2A_20170529T092031_N0205_R093_T34RCU_20170529T092936_chip_41_35.npy	LW	0.0151824951171875	0.824987924852991	-0.1028005467528365	No	Yes
SWED	train/images/S2A_MSIL2A_20170529T092031_N0205_R093_T34RCU_20170529T092936_image_41_36.npy	train/labels/S2A_MSIL2A_20170529T092031_N0205_R093_T34RCU_20170529T092936_chip_41_36.npy	LW	0.00018310546875			Yes	No (Criterion 2 not met)
SWED	train/images/S2A_MSIL2A_20170529T092031_N0205_R093_T34RCU_20170529T092936_image_4_35.npy	train/labels/S2A_MSIL2A_20170529T092031_N0205_R093_T34RCU_20170529T092936_chip_4_35.npy	LW	0.7581329345703125	0.9886235787847152	-0.0308155443234161	No	Yes
SWED	train/images/S2A_MSIL2A_20170529T092031_N0205_R093_T34RCU_20170529T092936_image_4_36.npy	train/labels/S2A_MSIL2A_20170529T092031_N0205_R093_T34RCU_20170529T092936_chip_4_36.npy	LW	0.03546142578125	0.9955444661240946	0.2953419910176058	No	Yes
SWED	train/images/S2A_MSIL2A_20170529T092031_N0205_R093_T34RCU_20170529T092936_image_4_37.npy	train/labels/S2A_MSIL2A_20170529T092031_N0205_R093_T34RCU_20170529T092936_chip_4_37.npy	LW	0.0005645751953125			Yes	No (Criterion 2 not met)
SWED	train/images/S2A_MSIL2A_20170529T092031_N0205_R093_T34RCU_20170529T092936_image_5_0.npy	train/labels/S2A_MSIL2A_20170529T092031_N0205_R093_T34RCU_20170529T092936_chip_5_0.npy	LW	0.9999542236328124			Yes	No (Criterion 2 not met)
SWED	train/images/S2A_MSIL2A_20170529T092031_N0205_R093_T34RCU_20170529T092936_image_5_34.npy	train/labels/S2A_MSIL2A_20170529T092031_N0205_R093_T34RCU_20170529T092936_chip_5_34.npy	LW	0.66302490234375	0.9921638025324118	-0.0435430159511239	No	Yes
SWED	train/images/S2A_MSIL2A_20170529T092031_N0205_R093_T34RCU_20170529T092936_image_5_35.npy	train/labels/S2A_MSIL2A_20170529T092031_N0205_R093_T34RCU_20170529T092936_chip_5_35.npy	LW	0.0409393310546875	0.9923126460091418	0.2087450391460766	No	Yes
SWED	train/images/S2A_MSIL2A_20170529T092031_N0205_R093_T34RCU_20170529T092936_image_5_36.npy	train/labels/S2A_MSIL2A_20170529T092031_N0205_R093_T34RCU_20170529T092936_chip_5_36.npy	LW	9.1552734375e-05			Yes	No (Criterion 2 not met)
SWED	train/images/S2A_MSIL2A_20170529T092031_N0205_R093_T34RCU_20170529T092936_image_6_33.npy	train/labels/S2A_MSIL2A_20170529T092031_N0205_R093_T34RCU_20170529T092936_chip_6_33.npy	LW	0.731231689453125	0.99083779372874	-0.0369473086923529	No	Yes
SWED	train/images/S2A_MSIL2A_20170529T092031_N0205_R093_T34RCU_20170529T092936_image_6_34.npy	train/labels/S2A_MSIL2A_20170529T092031_N0205_R093_T34RCU_20170529T092936_chip_6_34.npy	LW	0.0257415771484375	0.9695901098221936	-0.030154680520286	No	Yes
SWED	train/images/S2A_MSIL2A_20170529T092031_N0205_R093_T34RCU_20170529T092936_image_6_35.npy	train/labels/S2A_MSIL2A_20170529T092031_N0205_R093_T34RCU_20170529T092936_chip_6_35.npy	LW	1.52587890625e-05			Yes	No (Criterion 2 not met)
SWED	train/images/S2A_MSIL2A_20170529T092031_N0205_R093_T34RCU_20170529T092936_image_7_32.npy	train/labels/S2A_MSIL2A_20170529T092031_N0205_R093_T34RCU_20170529T092936_chip_7_32.npy	LW	0.9477081298828124	0.9871223119080684	-0.0495510497298198	No	Yes
SWED	train/images/S2A_MSIL2A_20170529T092031_N0205_R093_T34RCU_20170529T092936_image_7_33.npy	train/labels/S2A_MSIL2A_20170529T092031_N0205_R093_T34RCU_20170529T092936_chip_7_33.npy	LW	0.0758819580078125	0.9836378926984308	-0.0399450071921584	No	Yes
SWED	train/images/S2A_MSIL2A_20170529T092031_N0205_R093_T34RCU_20170529T092936_image_7_34.npy	train/labels/S2A_MSIL2A_20170529T092031_N0205_R093_T34RCU_20170529T092936_chip_7_34.npy	LW	0.005859375	0.5169412005504956	0.0101125656178908	Yes	No (Criterion 3 not met)
SWED	train/images/S2A_MSIL2A_20170529T092031_N0205_R093_T34RCU_20170529T092936_image_8_31.npy	train/labels/S2A_MSIL2A_20170529T092031_N0205_R093_T34RCU_20170529T092936_chip_8_31.npy	LW	0.967987060546875	0.9751575684809076	-0.065403201861842	No	Yes
SWED	train/images/S2A_MSIL2A_20170529T092031_N0205_R093_T34RCU_20170529T092936_image_8_32.npy	train/labels/S2A_MSIL2A_20170529T092031_N0205_R093_T34RCU_20170529T092936_chip_8_32.npy	LW	0.3041534423828125	0.9936206288764152	0.0430882361465869	No	Yes
SWED	train/images/S2A_MSIL2A_20170529T092031_N0205_R093_T34RCU_20170529T092936_image_9_30.npy	train/labels/S2A_MSIL2A_20170529T092031_N0205_R093_T34RCU_20170529T092936_chip_9_30.npy	LW	0.836334228515625	0.990649797401316	-0.0503649816727258	No	Yes
SWED	train/images/S2A_MSIL2A_20170529T092031_N0205_R093_T34RCU_20170529T092936_image_9_31.npy	train/labels/S2A_MSIL2A_20170529T092031_N0205_R093_T34RCU_20170529T092936_chip_9_31.npy	LW	0.1869964599609375	0.9914153825441954	-0.0058739278010631	No	Yes
SWED	train/images/S2A_MSIL2A_20171120T101321_N0206_R022_T32TQR_20171120T122503_image_0_11.npy	train/labels/S2A_MSIL2A_20171120T101321_N0206_R022_T32TQR_20171120T122503_chip_0_11.npy	LW	0.003997802734375			Yes	No (Criterion 2 not met)
SWED	train/images/S2A_MSIL2A_20171120T101321_N0206_R022_T32TQR_20171120T122503_image_0_12.npy	train/labels/S2A_MSIL2A_20171120T101321_N0206_R022_T32TQR_20171120T122503_chip_0_12.npy	LW	0.004791259765625			Yes	No (Criterion 2 not met)
SWED	train/images/S2A_MSIL2A_20171120T101321_N0206_R022_T32TQR_20171120T122503_image_0_23.npy	train/labels/S2A_MSIL2A_20171120T101321_N0206_R022_T32TQR_20171120T122503_chip_0_23.npy	LW	0.000244140625			Yes	No (Criterion 2 not met)
SWED	train/images/S2A_MSIL2A_20171120T101321_N0206_R022_T32TQR_20171120T122503_image_0_28.npy	train/labels/S2A_MSIL2A_20171120T101321_N0206_R022_T32TQR_20171120T122503_chip_0_28.npy	LW	0.0004119873046875			Yes	No (Criterion 2 not met)
SWED	train/images/S2A_MSIL2A_20171120T101321_N0206_R022_T32TQR_20171120T122503_image_0_35.npy	train/labels/S2A_MSIL2A_20171120T101321_N0206_R022_T32TQR_20171120T122503_chip_0_35.npy	LW	0.0001373291015625			Yes	No (Criterion 2 not met)
SWED	train/images/S2A_MSIL2A_20171120T101321_N0206_R022_T32TQR_20171120T122503_image_10_20.npy	train/labels/S2A_MSIL2A_20171120T101321_N0206_R022_T32TQR_20171120T122503_chip_10_20.npy	LW	0.0031585693359375			Yes	No (Criterion 2 not met)
SWED	train/images/S2A_MSIL2A_20171120T101321_N0206_R022_T32TQR_20171120T122503_image_10_22.npy	train/labels/S2A_MSIL2A_20171120T101321_N0206_R022_T32TQR_20171120T122503_chip_10_22.npy	LW	1.52587890625e-05			Yes	No (Criterion 2 not met)
SWED	train/images/S2A_MSIL2A_20171120T101321_N0206_R022_T32TQR_20171120T122503_image_10_23.npy	train/labels/S2A_MSIL2A_20171120T101321_N0206_R022_T32TQR_20171120T122503_chip_10_23.npy	LW	0.0012054443359375			Yes	No (Criterion 2 not met)
SWED	train/images/S2A_MSIL2A_20171120T101321_N0206_R022_T32TQR_20171120T122503_image_10_24.npy	train/labels/S2A_MSIL2A_20171120T101321_N0206_R022_T32TQR_20171120T122503_chip_10_24.npy	LW	0.0023193359375			Yes	No (Criterion 2 not met)
SWED	train/images/S2A_MSIL2A_20171120T101321_N0206_R022_T32TQR_20171120T122503_image_10_28.npy	train/labels/S2A_MSIL2A_20171120T101321_N0206_R022_T32TQR_20171120T122503_chip_10_28.npy	LW	0.000152587890625			Yes	No (Criterion 2 not met)
SWED	train/images/S2A_MSIL2A_20171120T101321_N0206_R022_T32TQR_20171120T122503_image_10_3.npy	train/labels/S2A_MSIL2A_20171120T101321_N0206_R022_T32TQR_20171120T122503_chip_10_3.npy	LW	3.0517578125e-05			Yes	No (Criterion 2 not met)
SWED	train/images/S2A_MSIL2A_20171120T101321_N0206_R022_T32TQR_20171120T122503_image_10_31.npy	train/labels/S2A_MSIL2A_20171120T101321_N0206_R022_T32TQR_20171120T122503_chip_10_31.npy	LW	0.001678466796875			Yes	No (Criterion 2 not met)
SWED	train/images/S2A_MSIL2A_20171120T101321_N0206_R022_T32TQR_20171120T122503_image_10_32.npy	train/labels/S2A_MSIL2A_20171120T101321_N0206_R022_T32TQR_20171120T122503_chip_10_32.npy	LW	0.0118408203125	0.7715205103634282	0.228491941227866	No	Yes
SWED	train/images/S2A_MSIL2A_20171120T101321_N0206_R022_T32TQR_20171120T122503_image_10_33.npy	train/labels/S2A_MSIL2A_20171120T101321_N0206_R022_T32TQR_20171120T122503_chip_10_33.npy	LW	0.0010833740234375			Yes	No (Criterion 2 not met)
SWED	train/images/S2A_MSIL2A_20171120T101321_N0206_R022_T32TQR_20171120T122503_image_10_35.npy	train/labels/S2A_MSIL2A_20171120T101321_N0206_R022_T32TQR_20171120T122503_chip_10_35.npy	LW	0.0012359619140625			Yes	No (Criterion 2 not met)
SWED	train/images/S2A_MSIL2A_20171120T101321_N0206_R022_T32TQR_20171120T122503_image_10_36.npy	train/labels/S2A_MSIL2A_20171120T101321_N0206_R022_T32TQR_20171120T122503_chip_10_36.npy	LW	9.1552734375e-05			Yes	No (Criterion 2 not met)
SWED	train/images/S2A_MSIL2A_20171120T101321_N0206_R022_T32TQR_20171120T122503_image_10_38.npy	train/labels/S2A_MSIL2A_20171120T101321_N0206_R022_T32TQR_20171120T122503_chip_10_38.npy	LW	0.002838134765625			Yes	No (Criterion 2 not met)
SWED	train/images/S2A_MSIL2A_20171120T101321_N0206_R022_T32TQR_20171120T122503_image_10_4.npy	train/labels/S2A_MSIL2A_20171120T101321_N0206_R022_T32TQR_20171120T122503_chip_10_4.npy	LW	0.0088043212890625	0.7736004574764603	0.1990220077660274	No	Yes
SWED	train/images/S2A_MSIL2A_20171120T101321_N0206_R022_T32TQR_20171120T122503_image_10_41.npy	train/labels/S2A_MSIL2A_20171120T101321_N0206_R022_T32TQR_20171120T122503_chip_10_41.npy	LW	0.002899169921875			Yes	No (Criterion 2 not met)
SWED	train/images/S2A_MSIL2A_20171120T101321_N0206_R022_T32TQR_20171120T122503_image_11_20.npy	train/labels/S2A_MSIL2A_20171120T101321_N0206_R022_T32TQR_20171120T122503_chip_11_20.npy	LW	0.00103759765625			Yes	No (Criterion 2 not met)
SWED	train/images/S2A_MSIL2A_20171120T101321_N0206_R022_T32TQR_20171120T122503_image_11_21.npy	train/labels/S2A_MSIL2A_20171120T101321_N0206_R022_T32TQR_20171120T122503_chip_11_21.npy	LW	0.0464324951171875	0.967946095953426	0.2486183397598855	No	Yes
SWED	train/images/S2A_MSIL2A_20171120T101321_N0206_R022_T32TQR_20171120T122503_image_11_24.npy	train/labels/S2A_MSIL2A_20171120T101321_N0206_R022_T32TQR_20171120T122503_chip_11_24.npy	LW	0.004608154296875			Yes	No (Criterion 2 not met)
SWED	train/images/S2A_MSIL2A_20171120T101321_N0206_R022_T32TQR_20171120T122503_image_11_25.npy	train/labels/S2A_MSIL2A_20171120T101321_N0206_R022_T32TQR_20171120T122503_chip_11_25.npy	LW	0.0037841796875			Yes	No (Criterion 2 not met)
SWED	train/images/S2A_MSIL2A_20171120T101321_N0206_R022_T32TQR_20171120T122503_image_11_27.npy	train/labels/S2A_MSIL2A_20171120T101321_N0206_R022_T32TQR_20171120T122503_chip_11_27.npy	LW	6.103515625e-05			Yes	No (Criterion 2 not met)
SWED	train/images/S2A_MSIL2A_20171120T101321_N0206_R022_T32TQR_20171120T122503_image_11_3.npy	train/labels/S2A_MSIL2A_20171120T101321_N0206_R022_T32TQR_20171120T122503_chip_11_3.npy	LW	0.000518798828125			Yes	No (Criterion 2 not met)
SWED	train/images/S2A_MSIL2A_20171120T101321_N0206_R022_T32TQR_20171120T122503_image_11_32.npy	train/labels/S2A_MSIL2A_20171120T101321_N0206_R022_T32TQR_20171120T122503_chip_11_32.npy	LW	4.57763671875e-05			Yes	No (Criterion 2 not met)
SWED	train/images/S2A_MSIL2A_20171120T101321_N0206_R022_T32TQR_20171120T122503_image_11_33.npy	train/labels/S2A_MSIL2A_20171120T101321_N0206_R022_T32TQR_20171120T122503_chip_11_33.npy	LW	0.0123291015625	0.7991023924857787	0.2239923490567221	No	Yes
SWED	train/images/S2A_MSIL2A_20171120T101321_N0206_R022_T32TQR_20171120T122503_image_11_35.npy	train/labels/S2A_MSIL2A_20171120T101321_N0206_R022_T32TQR_20171120T122503_chip_11_35.npy	LW	0.0004730224609375			Yes	No (Criterion 2 not met)
SWED	train/images/S2A_MSIL2A_20171120T101321_N0206_R022_T32TQR_20171120T122503_image_11_36.npy	train/labels/S2A_MSIL2A_20171120T101321_N0206_R022_T32TQR_20171120T122503_chip_11_36.npy	LW	0.0025482177734375			Yes	No (Criterion 2 not met)
SWED	train/images/S2A_MSIL2A_20171120T101321_N0206_R022_T32TQR_20171120T122503_image_11_38.npy	train/labels/S2A_MSIL2A_20171120T101321_N0206_R022_T32TQR_20171120T122503_chip_11_38.npy	LW	0.00018310546875			Yes	No (Criterion 2 not met)
SWED	train/images/S2A_MSIL2A_20171120T101321_N0206_R022_T32TQR_20171120T122503_image_11_39.npy	train/labels/S2A_MSIL2A_20171120T101321_N0206_R022_T32TQR_20171120T122503_chip_11_39.npy	LW	0.0025482177734375			Yes	No (Criterion 2 not met)
SWED	train/images/S2A_MSIL2A_20171120T101321_N0206_R022_T32TQR_20171120T122503_image_11_4.npy	train/labels/S2A_MSIL2A_20171120T101321_N0206_R022_T32TQR_20171120T122503_chip_11_4.npy	LW	0.004058837890625			Yes	No (Criterion 2 not met)
SWED	train/images/S2A_MSIL2A_20171120T101321_N0206_R022_T32TQR_20171120T122503_image_11_5.npy	train/labels/S2A_MSIL2A_20171120T101321_N0206_R022_T32TQR_20171120T122503_chip_11_5.npy	LW	9.1552734375e-05			Yes	No (Criterion 2 not met)
SWED	train/images/S2A_MSIL2A_20171120T101321_N0206_R022_T32TQR_20171120T122503_image_12_24.npy	train/labels/S2A_MSIL2A_20171120T101321_N0206_R022_T32TQR_20171120T122503_chip_12_24.npy	LW	0.0003204345703125			Yes	No (Criterion 2 not met)
SWED	train/images/S2A_MSIL2A_20171120T101321_N0206_R022_T32TQR_20171120T122503_image_12_25.npy	train/labels/S2A_MSIL2A_20171120T101321_N0206_R022_T32TQR_20171120T122503_chip_12_25.npy	LW	0.005615234375	0.7550585020668394	0.3816690702778959	No	Yes
SWED	train/images/S2A_MSIL2A_20171120T101321_N0206_R022_T32TQR_20171120T122503_image_12_26.npy	train/labels/S2A_MSIL2A_20171120T101321_N0206_R022_T32TQR_20171120T122503_chip_12_26.npy	LW	0.01068115234375	0.7677274522172136	0.3075505718168802	No	Yes
SWED	train/images/S2A_MSIL2A_20171120T101321_N0206_R022_T32TQR_20171120T122503_image_12_27.npy	train/labels/S2A_MSIL2A_20171120T101321_N0206_R022_T32TQR_20171120T122503_chip_12_27.npy	LW	0.0043792724609375			Yes	No (Criterion 2 not met)
SWED	train/images/S2A_MSIL2A_20171120T101321_N0206_R022_T32TQR_20171120T122503_image_12_3.npy	train/labels/S2A_MSIL2A_20171120T101321_N0206_R022_T32TQR_20171120T122503_chip_12_3.npy	LW	0.005950927734375	0.739872642489523	0.3471586229939892	No	Yes
SWED	train/images/S2A_MSIL2A_20171120T101321_N0206_R022_T32TQR_20171120T122503_image_12_33.npy	train/labels/S2A_MSIL2A_20171120T101321_N0206_R022_T32TQR_20171120T122503_chip_12_33.npy	LW	0.007080078125	0.8154174848689704	0.2275808757088209	No	Yes
SWED	train/images/S2A_MSIL2A_20171120T101321_N0206_R022_T32TQR_20171120T122503_image_12_34.npy	train/labels/S2A_MSIL2A_20171120T101321_N0206_R022_T32TQR_20171120T122503_chip_12_34.npy	LW	0.0133056640625	0.840909369310355	0.2624261846183089	No	Yes
SWED	train/images/S2A_MSIL2A_20171120T101321_N0206_R022_T32TQR_20171120T122503_image_12_35.npy	train/labels/S2A_MSIL2A_20171120T101321_N0206_R022_T32TQR_20171120T122503_chip_12_35.npy	LW	0.0003814697265625			Yes	No (Criterion 2 not met)
SWED	train/images/S2A_MSIL2A_20171120T101321_N0206_R022_T32TQR_20171120T122503_image_12_36.npy	train/labels/S2A_MSIL2A_20171120T101321_N0206_R022_T32TQR_20171120T122503_chip_12_36.npy	LW	0.0059967041015625	0.7218481017420956	0.0924930007485127	No	Yes
SWED	train/images/S2A_MSIL2A_20171120T101321_N0206_R022_T32TQR_20171120T122503_image_12_37.npy	train/labels/S2A_MSIL2A_20171120T101321_N0206_R022_T32TQR_20171120T122503_chip_12_37.npy	LW	0.00103759765625			Yes	No (Criterion 2 not met)
SWED	train/images/S2A_MSIL2A_20171120T101321_N0206_R022_T32TQR_20171120T122503_image_12_38.npy	train/labels/S2A_MSIL2A_20171120T101321_N0206_R022_T32TQR_20171120T122503_chip_12_38.npy	LW	0.0033416748046875			Yes	No (Criterion 2 not met)
SWED	train/images/S2A_MSIL2A_20171120T101321_N0206_R022_T32TQR_20171120T122503_image_12_39.npy	train/labels/S2A_MSIL2A_20171120T101321_N0206_R022_T32TQR_20171120T122503_chip_12_39.npy	LW	0.0558013916015625	0.8590404654903718	0.1492505384720327	No	Yes
SWED	train/images/S2A_MSIL2A_20171120T101321_N0206_R022_T32TQR_20171120T122503_image_12_40.npy	train/labels/S2A_MSIL2A_20171120T101321_N0206_R022_T32TQR_20171120T122503_chip_12_40.npy	LW	0.0750579833984375	0.9220931152653512	0.1360558736699883	No	Yes
SWED	train/images/S2A_MSIL2A_20171120T101321_N0206_R022_T32TQR_20171120T122503_image_12_41.npy	train/labels/S2A_MSIL2A_20171120T101321_N0206_R022_T32TQR_20171120T122503_chip_12_41.npy	LW	0.001434326171875			Yes	No (Criterion 2 not met)
SWED	train/images/S2A_MSIL2A_20171120T101321_N0206_R022_T32TQR_20171120T122503_image_12_6.npy	train/labels/S2A_MSIL2A_20171120T101321_N0206_R022_T32TQR_20171120T122503_chip_12_6.npy	LW	4.57763671875e-05			Yes	No (Criterion 2 not met)
SWED	train/images/S2A_MSIL2A_20171120T101321_N0206_R022_T32TQR_20171120T122503_image_13_18.npy	train/labels/S2A_MSIL2A_20171120T101321_N0206_R022_T32TQR_20171120T122503_chip_13_18.npy	LW	0.061492919921875	0.976870797044086	0.2103148445599589	No	Yes
SWED	train/images/S2A_MSIL2A_20171120T101321_N0206_R022_T32TQR_20171120T122503_image_13_19.npy	train/labels/S2A_MSIL2A_20171120T101321_N0206_R022_T32TQR_20171120T122503_chip_13_19.npy	LW	0.0027923583984375			Yes	No (Criterion 2 not met)
SWED	train/images/S2A_MSIL2A_20171120T101321_N0206_R022_T32TQR_20171120T122503_image_13_2.npy	train/labels/S2A_MSIL2A_20171120T101321_N0206_R022_T32TQR_20171120T122503_chip_13_2.npy	LW	6.103515625e-05			Yes	No (Criterion 2 not met)
SWED	train/images/S2A_MSIL2A_20171120T101321_N0206_R022_T32TQR_20171120T122503_image_13_27.npy	train/labels/S2A_MSIL2A_20171120T101321_N0206_R022_T32TQR_20171120T122503_chip_13_27.npy	LW	0.0079803466796875	0.8452985303038956	0.1818317643827098	No	Yes
SWED	train/images/S2A_MSIL2A_20171120T101321_N0206_R022_T32TQR_20171120T122503_image_13_28.npy	train/labels/S2A_MSIL2A_20171120T101321_N0206_R022_T32TQR_20171120T122503_chip_13_28.npy	LW	0.01251220703125	0.8418899073009477	0.110979604574821	No	Yes
SWED	train/images/S2A_MSIL2A_20171120T101321_N0206_R022_T32TQR_20171120T122503_image_13_3.npy	train/labels/S2A_MSIL2A_20171120T101321_N0206_R022_T32TQR_20171120T122503_chip_13_3.npy	LW	0.0044708251953125			Yes	No (Criterion 2 not met)
SWED	train/images/S2A_MSIL2A_20171120T101321_N0206_R022_T32TQR_20171120T122503_image_13_32.npy	train/labels/S2A_MSIL2A_20171120T101321_N0206_R022_T32TQR_20171120T122503_chip_13_32.npy	LW	0.003875732421875			Yes	No (Criterion 2 not met)
SWED	train/images/S2A_MSIL2A_20171120T101321_N0206_R022_T32TQR_20171120T122503_image_13_33.npy	train/labels/S2A_MSIL2A_20171120T101321_N0206_R022_T32TQR_20171120T122503_chip_13_33.npy	LW	6.103515625e-05			Yes	No (Criterion 2 not met)
SWED	train/images/S2A_MSIL2A_20171120T101321_N0206_R022_T32TQR_20171120T122503_image_13_34.npy	train/labels/S2A_MSIL2A_20171120T101321_N0206_R022_T32TQR_20171120T122503_chip_13_34.npy	LW	0.01116943359375	0.8418912345566881	0.2263608752721061	No	Yes
SWED	train/images/S2A_MSIL2A_20171120T101321_N0206_R022_T32TQR_20171120T122503_image_13_35.npy	train/labels/S2A_MSIL2A_20171120T101321_N0206_R022_T32TQR_20171120T122503_chip_13_35.npy	LW	0.0203857421875	0.8407143353915685	0.1712374233457116	No	Yes
SWED	train/images/S2A_MSIL2A_20171120T101321_N0206_R022_T32TQR_20171120T122503_image_13_36.npy	train/labels/S2A_MSIL2A_20171120T101321_N0206_R022_T32TQR_20171120T122503_chip_13_36.npy	LW	0.0019378662109375			Yes	No (Criterion 2 not met)
SWED	train/images/S2A_MSIL2A_20171120T101321_N0206_R022_T32TQR_20171120T122503_image_13_37.npy	train/labels/S2A_MSIL2A_20171120T101321_N0206_R022_T32TQR_20171120T122503_chip_13_37.npy	LW	0.011474609375	0.7700903399891156	0.0787268737763728	No	Yes
SWED	train/images/S2A_MSIL2A_20171120T101321_N0206_R022_T32TQR_20171120T122503_image_13_38.npy	train/labels/S2A_MSIL2A_20171120T101321_N0206_R022_T32TQR_20171120T122503_chip_13_38.npy	LW	0.0077056884765625	0.7090633461382456	0.264358307845824	No	Yes
SWED	train/images/S2A_MSIL2A_20171120T101321_N0206_R022_T32TQR_20171120T122503_image_13_39.npy	train/labels/S2A_MSIL2A_20171120T101321_N0206_R022_T32TQR_20171120T122503_chip_13_39.npy	LW	0.087554931640625	0.9132414426811214	0.1912056339398969	No	Yes
SWED	train/images/S2A_MSIL2A_20171120T101321_N0206_R022_T32TQR_20171120T122503_image_13_40.npy	train/labels/S2A_MSIL2A_20171120T101321_N0206_R022_T32TQR_20171120T122503_chip_13_40.npy	LW	0.21197509765625	0.8178184014094079	0.173344093382568	No	Yes
SWED	train/images/S2A_MSIL2A_20171120T101321_N0206_R022_T32TQR_20171120T122503_image_13_41.npy	train/labels/S2A_MSIL2A_20171120T101321_N0206_R022_T32TQR_20171120T122503_chip_13_41.npy	LW	0.065887451171875	0.7763915625393671	0.0677253511062492	No	Yes
SWED	train/images/S2A_MSIL2A_20171120T101321_N0206_R022_T32TQR_20171120T122503_image_13_6.npy	train/labels/S2A_MSIL2A_20171120T101321_N0206_R022_T32TQR_20171120T122503_chip_13_6.npy	LW	0.0001983642578125			Yes	No (Criterion 2 not met)
SWED	train/images/S2A_MSIL2A_20171120T101321_N0206_R022_T32TQR_20171120T122503_image_13_7.npy	train/labels/S2A_MSIL2A_20171120T101321_N0206_R022_T32TQR_20171120T122503_chip_13_7.npy	LW	4.57763671875e-05			Yes	No (Criterion 2 not met)
SWED	train/images/S2A_MSIL2A_20171120T101321_N0206_R022_T32TQR_20171120T122503_image_14_11.npy	train/labels/S2A_MSIL2A_20171120T101321_N0206_R022_T32TQR_20171120T122503_chip_14_11.npy	LW	3.0517578125e-05			Yes	No (Criterion 2 not met)
SWED	train/images/S2A_MSIL2A_20171120T101321_N0206_R022_T32TQR_20171120T122503_image_14_12.npy	train/labels/S2A_MSIL2A_20171120T101321_N0206_R022_T32TQR_20171120T122503_chip_14_12.npy	LW	0.0054473876953125	0.9346815053629366	0.2861255795136107	No	Yes
SWED	train/images/S2A_MSIL2A_20171120T101321_N0206_R022_T32TQR_20171120T122503_image_14_13.npy	train/labels/S2A_MSIL2A_20171120T101321_N0206_R022_T32TQR_20171120T122503_chip_14_13.npy	LW	0.0780029296875	0.9620483709342108	0.382727250488767	No	Yes
SWED	train/images/S2A_MSIL2A_20171120T101321_N0206_R022_T32TQR_20171120T122503_image_14_14.npy	train/labels/S2A_MSIL2A_20171120T101321_N0206_R022_T32TQR_20171120T122503_chip_14_14.npy	LW	0.042022705078125	0.95377445674947	0.3388471164650602	No	Yes
SWED	train/images/S2A_MSIL2A_20171120T101321_N0206_R022_T32TQR_20171120T122503_image_14_15.npy	train/labels/S2A_MSIL2A_20171120T101321_N0206_R022_T32TQR_20171120T122503_chip_14_15.npy	LW	0.0318145751953125	0.947988482425842	0.3453146375542289	No	Yes
SWED	train/images/S2A_MSIL2A_20171120T101321_N0206_R022_T32TQR_20171120T122503_image_14_16.npy	train/labels/S2A_MSIL2A_20171120T101321_N0206_R022_T32TQR_20171120T122503_chip_14_16.npy	LW	9.1552734375e-05			Yes	No (Criterion 2 not met)
SWED	train/images/S2A_MSIL2A_20171120T101321_N0206_R022_T32TQR_20171120T122503_image_14_17.npy	train/labels/S2A_MSIL2A_20171120T101321_N0206_R022_T32TQR_20171120T122503_chip_14_17.npy	LW	0.0040130615234375			Yes	No (Criterion 2 not met)
SWED	train/images/S2A_MSIL2A_20171120T101321_N0206_R022_T32TQR_20171120T122503_image_14_18.npy	train/labels/S2A_MSIL2A_20171120T101321_N0206_R022_T32TQR_20171120T122503_chip_14_18.npy	LW	0.0491790771484375	0.923216077589587	0.0974484744345067	No	Yes
SWED	train/images/S2A_MSIL2A_20171120T101321_N0206_R022_T32TQR_20171120T122503_image_14_19.npy	train/labels/S2A_MSIL2A_20171120T101321_N0206_R022_T32TQR_20171120T122503_chip_14_19.npy	LW	0.0131378173828125	0.9191924285004708	0.1552100348281188	No	Yes
SWED	train/images/S2A_MSIL2A_20171120T101321_N0206_R022_T32TQR_20171120T122503_image_14_20.npy	train/labels/S2A_MSIL2A_20171120T101321_N0206_R022_T32TQR_20171120T122503_chip_14_20.npy	LW	0.0001068115234375			Yes	No (Criterion 2 not met)
SWED	train/images/S2A_MSIL2A_20171120T101321_N0206_R022_T32TQR_20171120T122503_image_14_21.npy	train/labels/S2A_MSIL2A_20171120T101321_N0206_R022_T32TQR_20171120T122503_chip_14_21.npy	LW	3.0517578125e-05			Yes	No (Criterion 2 not met)
SWED	train/images/S2A_MSIL2A_20171120T101321_N0206_R022_T32TQR_20171120T122503_image_14_26.npy	train/labels/S2A_MSIL2A_20171120T101321_N0206_R022_T32TQR_20171120T122503_chip_14_26.npy	LW	0.0001068115234375			Yes	No (Criterion 2 not met)
SWED	train/images/S2A_MSIL2A_20171120T101321_N0206_R022_T32TQR_20171120T122503_image_14_28.npy	train/labels/S2A_MSIL2A_20171120T101321_N0206_R022_T32TQR_20171120T122503_chip_14_28.npy	LW	0.021759033203125	0.877258685152781	0.1334914546508739	No	Yes
SWED	train/images/S2A_MSIL2A_20171120T101321_N0206_R022_T32TQR_20171120T122503_image_14_29.npy	train/labels/S2A_MSIL2A_20171120T101321_N0206_R022_T32TQR_20171120T122503_chip_14_29.npy	LW	0.0088348388671875	0.8438736986696667	0.1264228614467177	No	Yes
SWED	train/images/S2A_MSIL2A_20171120T101321_N0206_R022_T32TQR_20171120T122503_image_14_3.npy	train/labels/S2A_MSIL2A_20171120T101321_N0206_R022_T32TQR_20171120T122503_chip_14_3.npy	LW	0.0042877197265625			Yes	No (Criterion 2 not met)
SWED	train/images/S2A_MSIL2A_20171120T101321_N0206_R022_T32TQR_20171120T122503_image_14_31.npy	train/labels/S2A_MSIL2A_20171120T101321_N0206_R022_T32TQR_20171120T122503_chip_14_31.npy	LW	0.003753662109375			Yes	No (Criterion 2 not met)
SWED	train/images/S2A_MSIL2A_20171120T101321_N0206_R022_T32TQR_20171120T122503_image_14_33.npy	train/labels/S2A_MSIL2A_20171120T101321_N0206_R022_T32TQR_20171120T122503_chip_14_33.npy	LW	0.002532958984375			Yes	No (Criterion 2 not met)
SWED	train/images/S2A_MSIL2A_20171120T101321_N0206_R022_T32TQR_20171120T122503_image_14_34.npy	train/labels/S2A_MSIL2A_20171120T101321_N0206_R022_T32TQR_20171120T122503_chip_14_34.npy	LW	0.0076751708984375	0.7998005931209157	0.2485403810732494	No	Yes
SWED	train/images/S2A_MSIL2A_20171120T101321_N0206_R022_T32TQR_20171120T122503_image_14_35.npy	train/labels/S2A_MSIL2A_20171120T101321_N0206_R022_T32TQR_20171120T122503_chip_14_35.npy	LW	0.00909423828125	0.7718127622521602	0.1906890817539759	No	Yes
SWED	train/images/S2A_MSIL2A_20171120T101321_N0206_R022_T32TQR_20171120T122503_image_14_36.npy	train/labels/S2A_MSIL2A_20171120T101321_N0206_R022_T32TQR_20171120T122503_chip_14_36.npy	LW	0.031890869140625	0.8379616403569815	0.237600583569944	No	Yes
SWED	train/images/S2A_MSIL2A_20171120T101321_N0206_R022_T32TQR_20171120T122503_image_14_37.npy	train/labels/S2A_MSIL2A_20171120T101321_N0206_R022_T32TQR_20171120T122503_chip_14_37.npy	LW	0.0262908935546875	0.8815792079201925	0.2356295294912784	No	Yes
SWED	train/images/S2A_MSIL2A_20171120T101321_N0206_R022_T32TQR_20171120T122503_image_14_38.npy	train/labels/S2A_MSIL2A_20171120T101321_N0206_R022_T32TQR_20171120T122503_chip_14_38.npy	LW	0.0273590087890625	0.9079617084454706	0.2532119175282979	No	Yes
SWED	train/images/S2A_MSIL2A_20171120T101321_N0206_R022_T32TQR_20171120T122503_image_14_39.npy	train/labels/S2A_MSIL2A_20171120T101321_N0206_R022_T32TQR_20171120T122503_chip_14_39.npy	LW	9.1552734375e-05			Yes	No (Criterion 2 not met)
SWED	train/images/S2A_MSIL2A_20171120T101321_N0206_R022_T32TQR_20171120T122503_image_14_40.npy	train/labels/S2A_MSIL2A_20171120T101321_N0206_R022_T32TQR_20171120T122503_chip_14_40.npy	LW	0.2144927978515625	0.9278909741655774	0.2411681605609402	No	Yes
SWED	train/images/S2A_MSIL2A_20171120T101321_N0206_R022_T32TQR_20171120T122503_image_14_41.npy	train/labels/S2A_MSIL2A_20171120T101321_N0206_R022_T32TQR_20171120T122503_chip_14_41.npy	LW	0.2064056396484375	0.9350303986504084	0.1383181900683549	No	Yes
SWED	train/images/S2A_MSIL2A_20171120T101321_N0206_R022_T32TQR_20171120T122503_image_14_5.npy	train/labels/S2A_MSIL2A_20171120T101321_N0206_R022_T32TQR_20171120T122503_chip_14_5.npy	LW	7.62939453125e-05			Yes	No (Criterion 2 not met)
SWED	train/images/S2A_MSIL2A_20171120T101321_N0206_R022_T32TQR_20171120T122503_image_14_7.npy	train/labels/S2A_MSIL2A_20171120T101321_N0206_R022_T32TQR_20171120T122503_chip_14_7.npy	LW	0.000335693359375			Yes	No (Criterion 2 not met)
SWED	train/images/S2A_MSIL2A_20171120T101321_N0206_R022_T32TQR_20171120T122503_image_14_9.npy	train/labels/S2A_MSIL2A_20171120T101321_N0206_R022_T32TQR_20171120T122503_chip_14_9.npy	LW	0.00030517578125			Yes	No (Criterion 2 not met)
SWED	train/images/S2A_MSIL2A_20171120T101321_N0206_R022_T32TQR_20171120T122503_image_15_0.npy	train/labels/S2A_MSIL2A_20171120T101321_N0206_R022_T32TQR_20171120T122503_chip_15_0.npy	LW	0.0210723876953125	0.9529363936960142	0.175002686172603	No	Yes
SWED	train/images/S2A_MSIL2A_20171120T101321_N0206_R022_T32TQR_20171120T122503_image_15_15.npy	train/labels/S2A_MSIL2A_20171120T101321_N0206_R022_T32TQR_20171120T122503_chip_15_15.npy	LW	0.00274658203125			Yes	No (Criterion 2 not met)
SWED	train/images/S2A_MSIL2A_20171120T101321_N0206_R022_T32TQR_20171120T122503_image_15_16.npy	train/labels/S2A_MSIL2A_20171120T101321_N0206_R022_T32TQR_20171120T122503_chip_15_16.npy	LW	0.001007080078125			Yes	No (Criterion 2 not met)
SWED	train/images/S2A_MSIL2A_20171120T101321_N0206_R022_T32TQR_20171120T122503_image_15_17.npy	train/labels/S2A_MSIL2A_20171120T101321_N0206_R022_T32TQR_20171120T122503_chip_15_17.npy	LW	0.0172271728515625	0.8090660036137967	0.2501977750079992	No	Yes
SWED	train/images/S2A_MSIL2A_20171120T101321_N0206_R022_T32TQR_20171120T122503_image_15_18.npy	train/labels/S2A_MSIL2A_20171120T101321_N0206_R022_T32TQR_20171120T122503_chip_15_18.npy	LW	0.01751708984375	0.8730034903344457	0.0896040213300529	No	Yes
SWED	train/images/S2A_MSIL2A_20171120T101321_N0206_R022_T32TQR_20171120T122503_image_15_19.npy	train/labels/S2A_MSIL2A_20171120T101321_N0206_R022_T32TQR_20171120T122503_chip_15_19.npy	LW	6.103515625e-05			Yes	No (Criterion 2 not met)
SWED	train/images/S2A_MSIL2A_20171120T101321_N0206_R022_T32TQR_20171120T122503_image_15_2.npy	train/labels/S2A_MSIL2A_20171120T101321_N0206_R022_T32TQR_20171120T122503_chip_15_2.npy	LW	0.0008544921875			Yes	No (Criterion 2 not met)
SWED	train/images/S2A_MSIL2A_20171120T101321_N0206_R022_T32TQR_20171120T122503_image_15_20.npy	train/labels/S2A_MSIL2A_20171120T101321_N0206_R022_T32TQR_20171120T122503_chip_15_20.npy	LW	3.0517578125e-05			Yes	No (Criterion 2 not met)
SWED	train/images/S2A_MSIL2A_20171120T101321_N0206_R022_T32TQR_20171120T122503_image_15_21.npy	train/labels/S2A_MSIL2A_20171120T101321_N0206_R022_T32TQR_20171120T122503_chip_15_21.npy	LW	0.00872802734375	0.901838105652953	0.3616078719652429	No	Yes
SWED	train/images/S2A_MSIL2A_20171120T101321_N0206_R022_T32TQR_20171120T122503_image_15_22.npy	train/labels/S2A_MSIL2A_20171120T101321_N0206_R022_T32TQR_20171120T122503_chip_15_22.npy	LW	0.02813720703125	0.8291303358414852	0.3557954209181013	No	Yes
SWED	train/images/S2A_MSIL2A_20171120T101321_N0206_R022_T32TQR_20171120T122503_image_15_26.npy	train/labels/S2A_MSIL2A_20171120T101321_N0206_R022_T32TQR_20171120T122503_chip_15_26.npy	LW	3.0517578125e-05			Yes	No (Criterion 2 not met)
SWED	train/images/S2A_MSIL2A_20171120T101321_N0206_R022_T32TQR_20171120T122503_image_15_27.npy	train/labels/S2A_MSIL2A_20171120T101321_N0206_R022_T32TQR_20171120T122503_chip_15_27.npy	LW	0.000213623046875			Yes	No (Criterion 2 not met)
SWED	train/images/S2A_MSIL2A_20171120T101321_N0206_R022_T32TQR_20171120T122503_image_15_28.npy	train/labels/S2A_MSIL2A_20171120T101321_N0206_R022_T32TQR_20171120T122503_chip_15_28.npy	LW	0.008575439453125	0.8943662929279244	0.2025245169607149	No	Yes
SWED	train/images/S2A_MSIL2A_20171120T101321_N0206_R022_T32TQR_20171120T122503_image_15_29.npy	train/labels/S2A_MSIL2A_20171120T101321_N0206_R022_T32TQR_20171120T122503_chip_15_29.npy	LW	0.048492431640625	0.8955911522320653	0.0531031439174733	No	Yes
SWED	train/images/S2A_MSIL2A_20171120T101321_N0206_R022_T32TQR_20171120T122503_image_15_3.npy	train/labels/S2A_MSIL2A_20171120T101321_N0206_R022_T32TQR_20171120T122503_chip_15_3.npy	LW	0.0016326904296875			Yes	No (Criterion 2 not met)
SWED	train/images/S2A_MSIL2A_20171120T101321_N0206_R022_T32TQR_20171120T122503_image_15_30.npy	train/labels/S2A_MSIL2A_20171120T101321_N0206_R022_T32TQR_20171120T122503_chip_15_30.npy	LW	0.004974365234375			Yes	No (Criterion 2 not met)
SWED	train/images/S2A_MSIL2A_20171120T101321_N0206_R022_T32TQR_20171120T122503_image_15_31.npy	train/labels/S2A_MSIL2A_20171120T101321_N0206_R022_T32TQR_20171120T122503_chip_15_31.npy	LW	0.000518798828125			Yes	No (Criterion 2 not met)
SWED	train/images/S2A_MSIL2A_20171120T101321_N0206_R022_T32TQR_20171120T122503_image_15_32.npy	train/labels/S2A_MSIL2A_20171120T101321_N0206_R022_T32TQR_20171120T122503_chip_15_32.npy	LW	0.0071868896484375	0.7265078331065843	0.2804484123057848	No	Yes
SWED	train/images/S2A_MSIL2A_20171120T101321_N0206_R022_T32TQR_20171120T122503_image_15_33.npy	train/labels/S2A_MSIL2A_20171120T101321_N0206_R022_T32TQR_20171120T122503_chip_15_33.npy	LW	0.013580322265625	0.7994784314587187	0.233038906732484	No	Yes
SWED	train/images/S2A_MSIL2A_20171120T101321_N0206_R022_T32TQR_20171120T122503_image_15_34.npy	train/labels/S2A_MSIL2A_20171120T101321_N0206_R022_T32TQR_20171120T122503_chip_15_34.npy	LW	0.00994873046875	0.8440464254890867	0.1993391845073151	No	Yes
SWED	train/images/S2A_MSIL2A_20171120T101321_N0206_R022_T32TQR_20171120T122503_image_15_37.npy	train/labels/S2A_MSIL2A_20171120T101321_N0206_R022_T32TQR_20171120T122503_chip_15_37.npy	LW	0.011474609375	0.830351635067337	0.2397100357846997	No	Yes
SWED	train/images/S2A_MSIL2A_20171120T101321_N0206_R022_T32TQR_20171120T122503_image_15_38.npy	train/labels/S2A_MSIL2A_20171120T101321_N0206_R022_T32TQR_20171120T122503_chip_15_38.npy	LW	0.0345611572265625	0.8700847669822789	0.1823324114972979	No	Yes
SWED	train/images/S2A_MSIL2A_20171120T101321_N0206_R022_T32TQR_20171120T122503_image_15_39.npy	train/labels/S2A_MSIL2A_20171120T101321_N0206_R022_T32TQR_20171120T122503_chip_15_39.npy	LW	0.0233001708984375	0.843355311528568	0.1206814237989293	No	Yes
SWED	train/images/S2A_MSIL2A_20171120T101321_N0206_R022_T32TQR_20171120T122503_image_15_4.npy	train/labels/S2A_MSIL2A_20171120T101321_N0206_R022_T32TQR_20171120T122503_chip_15_4.npy	LW	0.0023040771484375			Yes	No (Criterion 2 not met)
SWED	train/images/S2A_MSIL2A_20171120T101321_N0206_R022_T32TQR_20171120T122503_image_15_40.npy	train/labels/S2A_MSIL2A_20171120T101321_N0206_R022_T32TQR_20171120T122503_chip_15_40.npy	LW	0.202606201171875	0.95233250962685	0.2688335693905821	No	Yes
[truncated: 31,010 more rows]
